# Supplementary material for: Structure of the proteolytic enzyme PAPP-A with the endogenous inhibitor stanniocalcin-2 reveals its inhibitory mechanism
Source: Nat Commun. 2022 Oct 18;13:6084. doi: 10.1038/s41467-022-33698-8 (PMC9579167; doi:10.1038/s41467-022-33698-8)
Supplement: Supplementary file 4 — Supplementary Data 1 [file 41467_2022_33698_MOESM4_ESM.xlsx]

## Sheet: Proteins
Checked	Master	Accession	Description	Coverage [%]	# Peptides	# AAs	MW [kDa]	calc. pI	Score Sequest HT: Sequest HT	# Peptides (by Search Engine): Sequest HT	Modifications
FALSE	Master Protein	Q13219	Pappalysin-1 OS=Homo sapiens OX=9606 GN=PAPPA PE=1 SV=3	72	347	1547	172.1	5.77	2061.18	347
	Checked	Confidence	Annotated Sequence	Modifications	# Protein Groups	# Proteins	# PSMs	Master Protein Accessions	Positions in Master Proteins	Modifications in Master Proteins	# Missed Cleavages	Theo. MH+ [Da]	Abundances (Scaled): F1: Sample	Quan Info	Found in Sample: [S1] F1: Sample	Confidence (by Search Engine): Sequest HT	XCorr (by Search Engine): Sequest HT	Top Apex RT [min]	Quan Usage	Quan Ratio Usage	Sequence in Protein	Positions in Proteins
	FALSE	High	[D].AAMLTSTADTPLCLQCKPLK.[Y]	2xCarbamidomethyl [C13; C16]; 1xOxidation [M3]	1	1	2	Q13219	Q13219 [786-805]		0	2235.12	100		High	High	5.11	25.93	Used	Used	D.AAMLTSTADTPLCLQCKPLK.Y	[786-805]
	FALSE	High	[Y].AASFSCPEGTTFGSQCSFQCR.[H]	3xCarbamidomethyl [C6; C16; C20]	1	1	1	Q13219	Q13219 [1215-1235]		0	2384.97	100		High	High	2.51	27.18	Used	Used	Y.AASFSCPEGTTFGSQCSFQCR.H	[1215-1235]
	FALSE	High	[L].AATYDGQFMK.[L]	1xOxidation [M9]	1	1	1	Q13219	Q13219 [120-129]		0	1147.51	100		High	High	2.74	16.96	Used	Used	L.AATYDGQFMK.L	[120-129]
	FALSE	High	[S].ACHLCLEGR.[I]	2xCarbamidomethyl [C2; C5]	1	1	1	Q13219	Q13219 [629-637]		0	1115.51		No Quan Values	High	High	2.33		Not Used	Not Used	S.ACHLCLEGR.I	[629-637]
	FALSE	High	[Y].ADDDCTDSFTPNQVAR.[M]	1xCarbamidomethyl [C5]	1	1	1	Q13219	Q13219 [559-574]		0	1811.75	100		High	High	2.46	21.69	Used	Used	Y.ADDDCTDSFTPNQVAR.M	[559-574]
	FALSE	High	[R].ADLELPR.[D]		1	1	7	Q13219	Q13219 [30-36]		0	813.446	100		High	High	2.38	22.56	Used	Used	R.ADLELPR.D	[30-36]
	FALSE	High	[T].ADTPLCLQCKPLK.[Y]	2xCarbamidomethyl [C6; C9]	1	1	2	Q13219	Q13219 [793-805]		0	1543.8	100		High	High	4.27	22.1	Used	Used	T.ADTPLCLQCKPLK.Y	[793-805]
	FALSE	High	[R].AEGGQRSPAVITGLYDK.[C]		1	1	1	Q13219	Q13219 [47-63]		1	1761.91	100		High	High	3.06	23.25	Used	Used	R.AEGGQRSPAVITGLYDK.C	[47-63]
	FALSE	High	[R].AFCNYDGGDCCTSTVK.[T]	3xCarbamidomethyl [C3; C10; C11]	1	1	2	Q13219	Q13219 [1494-1509]		0	1854.71	100		High	High	3.63	19.24	Used	Used	R.AFCNYDGGDCCTSTVK.T	[1494-1509]
	FALSE	High	[V].AISGVALR.[S]		1	1	1	Q13219	Q13219 [1092-1099]		0	786.483	100		High	High	2.24	19.35	Used	Used	V.AISGVALR.S	[1092-1099]
	FALSE	High	[R].ALYFSG.[R]		1	1	1	Q13219	Q13219 [16-21]		0	657.324	100		High	High	1.45	28.3	Used	Used	R.ALYFSG.R	[16-21]
	FALSE	High	[R].ALYFSGR.[G]		1	1	2	Q13219	Q13219 [16-22]		0	813.425	100		High	High	2.14	21.79	Used (Top N)	Used	R.ALYFSGR.G	[16-22]
	FALSE	High	[R].ALYFSGRGEQLR.[L]		1	1	1	Q13219	Q13219 [16-27]		1	1396.73	100		High	High	2.37	22.05	Used	Used	R.ALYFSGRGEQLR.L	[16-27]
	FALSE	High	[L].ANCDISK.[I]	1xCarbamidomethyl [C3]	1	1	1	Q13219	Q13219 [332-338]		0	807.367	100		High	High	2.43	23.73	Used	Used	L.ANCDISK.I	[332-338]
	FALSE	High	[L].AQTTFWLR.[A]		1	1	1	Q13219	Q13219 [1000-1007]		0	1022.54	100		High	High	2.44	29.4	Used	Used	L.AQTTFWLR.A	[1000-1007]
	FALSE	High	[N].ASSPMPCSPSGHWSPR.[E]	1xCarbamidomethyl [C7]; 1xOxidation [M5]	1	1	1	Q13219	Q13219 [646-661]		0	1756.75		No Quan Values	High	High	2.59		Not Used	Not Used	N.ASSPMPCSPSGHWSPR.E	[646-661]
	FALSE	High	[I].ASYNQLSSFR.[Q]		1	1	1	Q13219	Q13219 [259-268]		0	1172.57		No Quan Values	High	High	2.93		Not Used	Not Used	I.ASYNQLSSFR.Q	[259-268]
	FALSE	High	[A].ATYDGQFMK.[L]	1xOxidation [M8]	1	1	1	Q13219	Q13219 [121-129]		0	1076.47	100		High	High	2.45	16.59	Used	Used	A.ATYDGQFMK.L	[121-129]
	FALSE	High	[P].AVITGLYDK.[C]		1	1	2	Q13219	Q13219 [55-63]		0	979.546	100		High	High	2.92	23.26	Used	Used	P.AVITGLYDK.C	[55-63]
	FALSE	High	[R].AYFSQPM.[V]	1xOxidation [M7]	1	1	1	Q13219	Q13219 [1008-1014]		0	859.365	100		High	High	2.41	22.06	Used	Used	R.AYFSQPM.V	[1008-1014]
	FALSE	High	[R].AYFSQPMVA.[A]	1xOxidation [M7]	1	1	2	Q13219	Q13219 [1008-1016]		0	1029.47	100		High	High	2.73	26.42	Used	Used	R.AYFSQPMVA.A	[1008-1016]
	FALSE	High	[R].AYFSQPMVAA.[A]	1xOxidation [M7]	1	1	2	Q13219	Q13219 [1008-1017]		0	1100.51	100		High	High	2.44	26.77	Used	Used	R.AYFSQPMVAA.A	[1008-1017]
	FALSE	High	[R].AYFSQPMVAAA.[V]	1xOxidation [M7]	1	1	2	Q13219	Q13219 [1008-1018]		0	1171.55	100		High	High	2.94	26.82	Used	Used	R.AYFSQPMVAAA.V	[1008-1018]
	FALSE	High	[R].AYLDVN.[E]		1	1	1	Q13219	Q13219 [414-419]		0	694.341	100		High	High	1.6	23.33	Used	Used	R.AYLDVN.E	[414-419]
	FALSE	High	[R].AYLDVNEL.[K]		1	1	2	Q13219	Q13219 [414-421]		0	936.467	100		High	High	1.84	33.92	Used	Used	R.AYLDVNEL.K	[414-421]
	FALSE	High	[R].AYLDVNELK.[N]		1	1	5	Q13219	Q13219 [414-422]		0	1064.56	100		High	High	2.5	26.65	Used (Top N)	Used	R.AYLDVNELK.N	[414-422]
	FALSE	High	[R].AYLDVNELKN.[I]		1	1	1	Q13219	Q13219 [414-423]		1	1178.61	100		High	High	3	25.5	Used	Used	R.AYLDVNELKN.I	[414-423]
	FALSE	High	[Y].CDAINNR.[A]	1xCarbamidomethyl [C1]	1	1	2	Q13219	Q13219 [1487-1493]		0	862.384	100		High	High	2.14	19.71	Used	Used	Y.CDAINNR.A	[1487-1493]
	FALSE	High	[F].CDVPLTIR.[L]	1xCarbamidomethyl [C1]	1	1	1	Q13219	Q13219 [755-762]		0	973.514	100		High	High	2.52	23.65	Used	Used	F.CDVPLTIR.L	[755-762]
	FALSE	High	[K].CEDSDASQGLGSNVIHCR.[K]	2xCarbamidomethyl [C1; C17]	1	1	2	Q13219	Q13219 [1362-1379]		0	2004.85	100		High	High	7.71	19.68	Used	Used	K.CEDSDASQGLGSNVIHCR.K	[1362-1379]
	FALSE	High	[A].CHLCLEGR.[I]	2xCarbamidomethyl [C1; C4]	1	1	2	Q13219	Q13219 [630-637]		0	1044.47	100		High	High	3.22	15.4	Used	Used	A.CHLCLEGR.I	[630-637]
	FALSE	High	[K].CKPGYHVPGSSR.[K]	1xCarbamidomethyl [C1]	1	1	3	Q13219	Q13219 [1297-1308]		0	1344.65	100		High	High	3.86	11.3	Used	Used	K.CKPGYHVPGSSR.K	[1297-1308]
	FALSE	High	[K].CKPGYHVPGSSRK.[S]	1xCarbamidomethyl [C1]	1	1	1	Q13219	Q13219 [1297-1309]		1	1472.74	100		High	High	2.85	9.18	Used	Used	K.CKPGYHVPGSSRK.S	[1297-1309]
	FALSE	High	[M].CLAPPPVPNADLQTAR.[C]	1xCarbamidomethyl [C1]	1	1	3	Q13219	Q13219 [1266-1281]		0	1719.88	100		High	High	3.45	26.36	Used	Used	M.CLAPPPVPNADLQTAR.C	[1266-1281]
	FALSE	High	[F].CNYDGGDCCTSTVK.[T]	3xCarbamidomethyl [C1; C8; C9]	1	1	1	Q13219	Q13219 [1496-1509]		0	1636.6	100		High	High	2.6	13.84	Used	Used	F.CNYDGGDCCTSTVK.T	[1496-1509]
	FALSE	High	[Q].CSVPNELNSNLK.[L]	1xCarbamidomethyl [C1]	1	1	1	Q13219	Q13219 [1398-1409]		0	1374.67	100		High	High	2.88	21.71	Used	Used	Q.CSVPNELNSNLK.L	[1398-1409]
	FALSE	High	[K].CSYISR.[D]	1xCarbamidomethyl [C1]	1	1	1	Q13219	Q13219 [64-69]		0	785.361	100		High	High	2	13.32	Used	Used	K.CSYISR.D	[64-69]
	FALSE	High	[V].CTAGLK.[W]	1xCarbamidomethyl [C1]	1	1	1	Q13219	Q13219 [1459-1464]		0	649.334	100		High	High	2.08	14.41	Used	Used	V.CTAGLK.W	[1459-1464]
	FALSE	High	[R].CYFHDGDGVCEEFEQK.[T]	2xCarbamidomethyl [C1; C10]	1	1	4	Q13219	Q13219 [910-925]		0	2019.78	100		High	High	5.47	24.63	Used	Used	R.CYFHDGDGVCEEFEQK.T	[910-925]
	FALSE	High	[R].DAFTLQ.[V]		1	1	1	Q13219	Q13219 [37-42]		0	694.341	100		High	High	1.68	27.94	Used	Used	R.DAFTLQ.V	[37-42]
	FALSE	High	[V].DFQHHQLAEAFK.[Q]		1	1	2	Q13219	Q13219 [296-307]		0	1470.71	100		High	High	5.52	23.57	Used	Used	V.DFQHHQLAEAFK.Q	[296-307]
	FALSE	High	[Y].DGGDCCTSTVK.[T]	2xCarbamidomethyl [C5; C6]	1	1	1	Q13219	Q13219 [1499-1509]		0	1199.47	100		High	High	2.57	14.19	Used	Used	Y.DGGDCCTSTVK.T	[1499-1509]
	FALSE	High	[A].DLELPR.[D]		1	1	1	Q13219	Q13219 [31-36]		0	742.409	100		High	High	1.88	22.58	Used	Used	A.DLELPR.D	[31-36]
	FALSE	High	[H].DLGLHVLSCR.[N]	1xCarbamidomethyl [C9]	1	1	1	Q13219	Q13219 [1051-1060]		0	1169.61	100		High	High	1.97	26.51	Used	Used	H.DLGLHVLSCR.N	[1051-1060]
	FALSE	High	[R].DIPHWLNPTR.[V]		1	1	7	Q13219	Q13219 [1444-1453]		0	1248.65	100		High	High	2.66	28.65	Used	Used	R.DIPHWLNPTR.V	[1444-1453]
	FALSE	High	[R].DIPHWLNPTRVER.[V]		1	1	4	Q13219	Q13219 [1444-1456]		1	1632.86	100		High	High	3.02	27.27	Used	Used	R.DIPHWLNPTRVER.V	[1444-1456]
	FALSE	High	[C].DLQGDCACRDPQAQEHSR.[K]	2xCarbamidomethyl [C6; C8]	1	1	1	Q13219	Q13219 [1521-1538]		1	2142.9	100		High	High	3.33	12.58	Used	Used	C.DLQGDCACRDPQAQEHSR.K	[1521-1538]
	FALSE	High	[R].DPPLQMDVA.[S]	1xOxidation [M6]	1	1	1	Q13219	Q13219 [811-819]		0	1001.46	100		High	High	1.69	22.23	Used	Used	R.DPPLQMDVA.S	[811-819]
	FALSE	High	[K].DQSHDLGLH.[V]		1	1	1	Q13219	Q13219 [1047-1055]		0	1021.47	100		High	High	3.14	15.96	Used	Used	K.DQSHDLGLH.V	[1047-1055]
	FALSE	High	[K].DQSHDLGLHVL.[S]		1	1	2	Q13219	Q13219 [1047-1057]		0	1233.62	100		High	High	3.34	28.17	Used	Used	K.DQSHDLGLHVL.S	[1047-1057]
	FALSE	High	[K].DQSHDLGLHVLS.[C]		1	1	1	Q13219	Q13219 [1047-1058]		0	1320.65		No Quan Values	High	High	2.62		Not Used	Not Used	K.DQSHDLGLHVLS.C	[1047-1058]
	FALSE	High	[K].DQSHDLGLHVLSC.[R]	1xCarbamidomethyl [C13]	1	1	2	Q13219	Q13219 [1047-1059]		0	1480.68	100		High	High	4.11	27.46	Used	Used	K.DQSHDLGLHVLSC.R	[1047-1059]
	FALSE	High	[K].DQSHDLGLHVLSCR.[N]	1xCarbamidomethyl [C13]	1	1	5	Q13219	Q13219 [1047-1060]		0	1636.79	100		High	High	5.31	23.84	Used	Used	K.DQSHDLGLHVLSCR.N	[1047-1060]
	FALSE	High	[R].DRGWVVGIH.[T]		1	1	1	Q13219	Q13219 [70-78]		1	1038.55	100		High	High	2.7	24.66	Used	Used	R.DRGWVVGIH.T	[70-78]
	FALSE	High	[R].DRGWVVGIHTISDQDNKDPR.[Y]		1	1	4	Q13219	Q13219 [70-89]		2	2308.14	100		High	High	6.78	23.66	Used	Used	R.DRGWVVGIHTISDQDNKDPR.Y	[70-89]
	FALSE	High	[L].DTKDQSHDLGLHVLSCR.[N]	1xCarbamidomethyl [C16]	1	1	2	Q13219	Q13219 [1044-1060]		1	1980.96	100		High	High	4.07	21.95	Used	Used	L.DTKDQSHDLGLHVLSCR.N	[1044-1060]
	FALSE	High	[A].DTPLCLQCKPLK.[Y]	2xCarbamidomethyl [C5; C8]	1	1	1	Q13219	Q13219 [794-805]		0	1472.76	100		High	High	2.76	22.44	Used	Used	A.DTPLCLQCKPLK.Y	[794-805]
	FALSE	High	[R].EAEGHPDVEQPCK.[S]	1xCarbamidomethyl [C12]	1	1	20	Q13219	Q13219 [662-674]		0	1495.65	100		High	High	3.35	12.07	Used (Top N)	Used	R.EAEGHPDVEQPCK.S	[662-674]
	FALSE	High	[R].EAEGHPDVEQPCKSSVR.[T]	1xCarbamidomethyl [C12]	1	1	2	Q13219	Q13219 [662-678]		1	1924.88	100		High	High	4.3	12.8	Used	Used	R.EAEGHPDVEQPCKSSVR.T	[662-678]
	FALSE	High	[R].ELGSACHLCLEG.[R]	2xCarbamidomethyl [C6; C9]	1	1	1	Q13219	Q13219 [625-636]		0	1345.59	100		High	High	2.73	25.15	Used	Used	R.ELGSACHLCLEG.R	[625-636]
	FALSE	High	[R].ELGSACHLCLEGR.[I]	2xCarbamidomethyl [C6; C9]	1	1	5	Q13219	Q13219 [625-637]		0	1501.69	100		High	High	4.01	21.26	Used (Top N)	Used	R.ELGSACHLCLEGR.I	[625-637]
	FALSE	High	[R].EILSDMETH.[G]	1xOxidation [M6]	1	1	2	Q13219	Q13219 [187-195]		0	1090.47	100		High	High	2.08	16.47	Used	Used	R.EILSDMETH.G	[187-195]
	FALSE	High	[R].EILSDMETHG.[A]	1xOxidation [M6]	1	1	1	Q13219	Q13219 [187-196]		0	1147.49	100		High	High	2.06	16.55	Used	Used	R.EILSDMETHG.A	[187-196]
	FALSE	High	[R].EILSDMETHGAH.[T]	1xOxidation [M6]	1	1	2	Q13219	Q13219 [187-198]		0	1355.59	100		High	High	3.74	14.27	Used	Used	R.EILSDMETHGAH.T	[187-198]
	FALSE	High	[R].EILSDMETHGAHT.[A]	1xOxidation [M6]	1	1	1	Q13219	Q13219 [187-199]		0	1456.64	100		High	High	3.9	15.21	Used	Used	R.EILSDMETHGAHT.A	[187-199]
	FALSE	High	[R].EILSDMETHGAHTALPQ.[L]	1xOxidation [M6]	1	1	1	Q13219	Q13219 [187-203]		0	1865.87	100		High	High	3.35	20.79	Used	Used	R.EILSDMETHGAHTALPQ.L	[187-203]
	FALSE	High	[R].EQVDFQHHQL.[A]		1	1	2	Q13219	Q13219 [293-302]		0	1280.6	100		High	High	2.76	20.44	Used	Used	R.EQVDFQHHQL.A	[293-302]
	FALSE	High	[R].EQVDFQHHQLAEAF.[K]		1	1	2	Q13219	Q13219 [293-306]		0	1698.79	100		High	High	2.31	27.29	Used	Used	R.EQVDFQHHQLAEAF.K	[293-306]
	FALSE	High	[R].EQVDFQHHQLAEAFK.[Q]		1	1	7	Q13219	Q13219 [293-307]		0	1826.88	100		High	High	6.44	23.57	Used (Top N)	Used	R.EQVDFQHHQLAEAFK.Q	[293-307]
	FALSE	High	[Q].ETISVQLLDTK.[D]		1	1	1	Q13219	Q13219 [1036-1046]		0	1246.69	100		High	High	2.97	29.51	Used	Used	Q.ETISVQLLDTK.D	[1036-1046]
	FALSE	High	[Q].EVSFNCIDEPSR.[C]	1xCarbamidomethyl [C6]	1	1	2	Q13219	Q13219 [898-909]		0	1452.64	100		High	High	2.97	24.74	Used	Used	Q.EVSFNCIDEPSR.C	[898-909]
	FALSE	High	[N].FDPVTLSSCQR.[G]	1xCarbamidomethyl [C9]	1	1	1	Q13219	Q13219 [1104-1114]		0	1309.62	100		High	High	3.32	24.54	Used	Used	N.FDPVTLSSCQR.G	[1104-1114]
	FALSE	High	[T].FGSQCSFQCR.[H]	2xCarbamidomethyl [C5; C9]	1	1	1	Q13219	Q13219 [1226-1235]		0	1276.52	100		High	High	2.85	18.09	Used	Used	T.FGSQCSFQCR.H	[1226-1235]
	FALSE	High	[K].FHGLYQ.[C]		1	1	1	Q13219	Q13219 [1342-1347]		0	764.373	100		High	High	1.55	20.34	Used	Used	K.FHGLYQ.C	[1342-1347]
	FALSE	High	[K].FHGLYQCT.[N]	1xCarbamidomethyl [C7]	1	1	1	Q13219	Q13219 [1342-1349]		0	1025.45	100		High	High	2.17	20.94	Used	Used	K.FHGLYQCT.N	[1342-1349]
	FALSE	High	[K].FHGLYQCTN.[G]	1xCarbamidomethyl [C7]	1	1	3	Q13219	Q13219 [1342-1350]		0	1139.49	100		High	High	3.33	20.15	Used	Used	K.FHGLYQCTN.G	[1342-1350]
	FALSE	High	[K].FHGLYQCTNGFQFNSECR.[I]	2xCarbamidomethyl [C7; C17]	1	1	1	Q13219	Q13219 [1342-1359]		0	2264.96	100		High	High	4.91	27.49	Used	Used	K.FHGLYQCTNGFQFNSECR.I	[1342-1359]
	FALSE	High	[R].FNFDGGE.[C]		1	1	1	Q13219	Q13219 [386-392]		0	785.31	100		High	High	1.47	26.41	Used	Used	R.FNFDGGE.C	[386-392]
	FALSE	High	[D].FQHHQLAEAFK.[Q]		1	1	1	Q13219	Q13219 [297-307]		0	1355.69	100		High	High	6.34	16.89	Used	Used	D.FQHHQLAEAFK.Q	[297-307]
	FALSE	High	[K].FVDMDLN.[L]	1xOxidation [M4]	1	1	1	Q13219	Q13219 [828-834]		0	869.371		No Quan Values	High	High	1.39		Not Used	Not Used	K.FVDMDLN.L	[828-834]
	FALSE	High	[E].GACVPVTCDPPPPK.[F]	2xCarbamidomethyl [C3; C8]	1	1	1	Q13219	Q13219 [1328-1341]		0	1494.71	100		High	High	2.08	18.05	Used	Used	E.GACVPVTCDPPPPK.F	[1328-1341]
	FALSE	High	[N].GAQVATSGEQVGGIFSPLTQK.[C]		1	1	2	Q13219	Q13219 [134-154]		0	2075.08	100		High	High	2.44	31.99	Used	Used	N.GAQVATSGEQVGGIFSPLTQK.C	[134-154]
	FALSE	High	[R].GATEEPSPPSR.[A]		1	1	6	Q13219	Q13219 [5-15]		0	1127.53	100		High	High	2.83	12.86	Used	Used	R.GATEEPSPPSR.A	[5-15]
	FALSE	High	[K].GCEPFMGDN.[Y]	1xCarbamidomethyl [C2]; 1xOxidation [M6]	1	1	1	Q13219	Q13219 [1477-1485]		0	1042.36	100		High	High	1.92	19.31	Used	Used	K.GCEPFMGDN.Y	[1477-1485]
	FALSE	High	[K].GCEPFMGDNYCDAINNR.[A]	2xCarbamidomethyl [C2; C11]	1	1	1	Q13219	Q13219 [1477-1493]		0	2032.79	100		High	High	2.54	27.96	Used	Used	K.GCEPFMGDNYCDAINNR.A	[1477-1493]
	FALSE	High	[K].GCEPFMGDNYCDAINNR.[A]	2xCarbamidomethyl [C2; C11]; 1xOxidation [M6]	1	1	2	Q13219	Q13219 [1477-1493]		0	2048.79	100		High	High	5.02	25.19	Used	Used	K.GCEPFMGDNYCDAINNR.A	[1477-1493]
	FALSE	High	[N].GDGCSLFCR.[Q]	2xCarbamidomethyl [C4; C8]	1	1	1	Q13219	Q13219 [888-896]		0	1071.43	100		High	High	2.63	22.25	Used	Used	N.GDGCSLFCR.Q	[888-896]
	FALSE	High	[S].GEQVGGIFSPLTQK.[C]		1	1	1	Q13219	Q13219 [141-154]		0	1460.77	100		High	High	2.28	30.98	Used	Used	S.GEQVGGIFSPLTQK.C	[141-154]
	FALSE	High	[R].GETYSPAEQSCVH.[F]	1xCarbamidomethyl [C11]	1	1	2	Q13219	Q13219 [1115-1127]		0	1464.61	100		High	High	3.3	16.09	Used	Used	R.GETYSPAEQSCVH.F	[1115-1127]
	FALSE	High	[R].GETYSPAEQSCVHF.[A]	1xCarbamidomethyl [C11]	1	1	1	Q13219	Q13219 [1115-1128]		0	1611.67	100		High	High	3.53	25.48	Used	Used	R.GETYSPAEQSCVHF.A	[1115-1128]
	FALSE	High	[R].GETYSPAEQSCVHFA.[C]	1xCarbamidomethyl [C11]	1	1	1	Q13219	Q13219 [1115-1129]		0	1682.71	100		High	High	3.24	24.41	Used	Used	R.GETYSPAEQSCVHFA.C	[1115-1129]
	FALSE	High	[R].GETYSPAEQSCVHFACEK.[T]	2xCarbamidomethyl [C11; C16]	1	1	5	Q13219	Q13219 [1115-1132]		0	2099.88	100		High	High	6.03	21.06	Used	Used	R.GETYSPAEQSCVHFACEK.T	[1115-1132]
	FALSE	High	[N].GFQFNSECR.[I]	1xCarbamidomethyl [C8]	1	1	1	Q13219	Q13219 [1351-1359]		0	1144.48	100		High	High	2.2	21.31	Used	Used	N.GFQFNSECR.I	[1351-1359]
	FALSE	High	[V].GGIFSPLTQK.[C]		1	1	1	Q13219	Q13219 [145-154]		0	1047.58	100		High	High	2.06	28.29	Used	Used	V.GGIFSPLTQK.C	[145-154]
	FALSE	High	[G].GIFSPLTQK.[C]		1	1	1	Q13219	Q13219 [146-154]		0	990.562	100		High	High	2.05	28.29	Used	Used	G.GIFSPLTQK.C	[146-154]
	FALSE	High	[Q].GLGSNVIHCR.[K]	1xCarbamidomethyl [C9]	1	1	2	Q13219	Q13219 [1370-1379]		0	1112.56	100		High	High	2.82	18.46	Used	Used	Q.GLGSNVIHCR.K	[1370-1379]
	FALSE	High	[R].GISEIQSC.[S]	1xCarbamidomethyl [C8]	1	1	1	Q13219	Q13219 [496-503]		0	893.403	100		High	High	2.92	19.37	Used	Used	R.GISEIQSC.S	[496-503]
	FALSE	High	[L].GSACHLCLEGR.[I]	2xCarbamidomethyl [C4; C7]	1	1	2	Q13219	Q13219 [627-637]		0	1259.56	100		High	High	3.49	21.26	Used	Used	L.GSACHLCLEGR.I	[627-637]
	FALSE	High	[H].GSGYCGDGIIQK.[D]	1xCarbamidomethyl [C5]	1	1	1	Q13219	Q13219 [863-874]		0	1254.58	100		High	High	3.43	18.9	Used	Used	H.GSGYCGDGIIQK.D	[863-874]
	FALSE	High	[D].GSTHLNIFFAK.[S]		1	1	2	Q13219	Q13219 [429-439]		0	1234.66	100		High	High	3.84	27.78	Used	Used	D.GSTHLNIFFAK.S	[429-439]
	FALSE	High	[E].GTTFGSQCSFQCR.[H]	2xCarbamidomethyl [C8; C12]	1	1	1	Q13219	Q13219 [1223-1235]		0	1535.64	100		High	High	2.98	20.85	Used	Used	E.GTTFGSQCSFQCR.H	[1223-1235]
	FALSE	High	[N].GVCDMDCNYER.[F]	2xCarbamidomethyl [C3; C7]; 1xOxidation [M5]	1	1	1	Q13219	Q13219 [375-385]		0	1434.51	100		High	High	2.72	14.65	Used	Used	N.GVCDMDCNYER.F	[375-385]
	FALSE	High	[R].GWVVGIH.[T]		1	1	1	Q13219	Q13219 [72-78]		0	767.42	100		High	High	2.04	27.26	Used	Used	R.GWVVGIH.T	[72-78]
	FALSE	High	[R].GWVVGIHTISDQDNKDPR.[Y]		1	1	3	Q13219	Q13219 [72-89]		1	2037.01	100		High	High	5.57	24.7	Used	Used	R.GWVVGIHTISDQDNKDPR.Y	[72-89]
	FALSE	High	[S].GYCGDGIIQK.[D]	1xCarbamidomethyl [C3]	1	1	1	Q13219	Q13219 [865-874]		0	1110.52	100		High	High	2.8	18.69	Used	Used	S.GYCGDGIIQK.D	[865-874]
	FALSE	High	[R].GYIEHF.[S]		1	1	1	Q13219	Q13219 [171-176]		0	765.357	100		High	High	1.92	23.26	Used	Used	R.GYIEHF.S	[171-176]
	FALSE	High	[R].GYIEHFS.[L]		1	1	1	Q13219	Q13219 [171-177]		0	852.389	100		High	High	1.26	21.52	Used	Used	R.GYIEHFS.L	[171-177]
	FALSE	High	[R].GYIEHFSL.[W]		1	1	2	Q13219	Q13219 [171-178]		0	965.473	100		High	High	1.99	30.98	Used	Used	R.GYIEHFSL.W	[171-178]
	FALSE	High	[R].GYIEHFSLWK.[V]		1	1	3	Q13219	Q13219 [171-180]		0	1279.65	100		High	High	3.64	30.98	Used	Used	R.GYIEHFSLWK.V	[171-180]
	FALSE	High	[K].HAWSPM.[K]	1xOxidation [M6]	1	1	2	Q13219	Q13219 [215-220]		0	744.313	100		High	High	1.99	14.66	Used	Used	K.HAWSPM.K	[215-220]
	FALSE	High	[K].HAWSPMK.[D]		1	1	1	Q13219	Q13219 [215-221]		0	856.413	100		High	High	2.44	14.93	Used	Used	K.HAWSPMK.D	[215-221]
	FALSE	High	[K].HAWSPMK.[D]	1xOxidation [M6]	1	1	2	Q13219	Q13219 [215-221]		0	872.408	100		High	High	2.43	10.66	Used	Used	K.HAWSPMK.D	[215-221]
	FALSE	High	[K].HAWSPMKDGSSPK.[V]		1	1	1	Q13219	Q13219 [215-227]		1	1427.67	100		High	High	4.02	13.87	Used	Used	K.HAWSPMKDGSSPK.V	[215-227]
	FALSE	High	[K].HAWSPMKDGSSPK.[V]	1xOxidation [M6]	1	1	5	Q13219	Q13219 [215-227]		1	1443.67	100		High	High	4.39	10.29	Used	Used	K.HAWSPMKDGSSPK.V	[215-227]
	FALSE	High	[E].HFSLWK.[V]		1	1	1	Q13219	Q13219 [175-180]		0	817.436	100		High	High	2.31	24.05	Used	Used	E.HFSLWK.V	[175-180]
	FALSE	High	[T].HLNIFFAK.[S]		1	1	1	Q13219	Q13219 [432-439]		0	989.557	100		High	High	2.91	27.04	Used	Used	T.HLNIFFAK.S	[432-439]
	FALSE	High	[R].HLRHPAFVK.[K]		1	1	3	Q13219	Q13219 [362-370]		1	1104.64	100		High	High	4.12	11.21	Used	Used	R.HLRHPAFVK.K	[362-370]
	FALSE	High	[R].HLRHPAFVKK.[Q]		1	1	1	Q13219	Q13219 [362-371]		2	1232.74	100		High	High	3.39	8.96	Used	Used	R.HLRHPAFVKK.Q	[362-371]
	FALSE	High	[R].KFVDMDLNL.[G]	1xOxidation [M5]	1	1	1	Q13219	Q13219 [827-835]		1	1110.55	100		High	High	2.53	28.3	Used	Used	R.KFVDMDLNL.G	[827-835]
	FALSE	High	[R].KFVDMDLNLG.[S]	1xOxidation [M5]	1	1	1	Q13219	Q13219 [827-836]		1	1167.57	100		High	High	2.33	26.72	Used	Used	R.KFVDMDLNLG.S	[827-836]
	FALSE	High	[R].KPAPVALAPQ.[V]		1	1	2	Q13219	Q13219 [591-600]		0	991.593	100		High	High	2.5	18.17	Used	Used	R.KPAPVALAPQ.V	[591-600]
	FALSE	High	[R].KPAPVALAPQVL.[G]		1	1	2	Q13219	Q13219 [591-602]		0	1203.75	100		High	High	3.26	29.04	Used	Used	R.KPAPVALAPQVL.G	[591-602]
	FALSE	High	[R].KPAPVALAPQVLG.[H]		1	1	1	Q13219	Q13219 [591-603]		0	1260.77	100		High	High	2.6	28.21	Used	Used	R.KPAPVALAPQVLG.H	[591-603]
	FALSE	High	[R].KPAPVALAPQVLGH.[T]		1	1	2	Q13219	Q13219 [591-604]		0	1397.83	100		High	High	5.55	24.61	Used	Used	R.KPAPVALAPQVLGH.T	[591-604]
	FALSE	High	[R].KPAPVALAPQVLGHTT.[D]		1	1	1	Q13219	Q13219 [591-606]		0	1599.92	100		High	High	3.56	25.02	Used	Used	R.KPAPVALAPQVLGHTT.D	[591-606]
	FALSE	High	[R].KPAPVALAPQVLGHTTD.[S]		1	1	5	Q13219	Q13219 [591-607]		0	1714.95	100		High	High	5.51	25.3	Used	Used	R.KPAPVALAPQVLGHTTD.S	[591-607]
	FALSE	High	[K].KQHNGVCDMDCNYER.[F]	2xCarbamidomethyl [C7; C11]	1	1	2	Q13219	Q13219 [371-385]		1	1925.77	100		High	High	3.75	14.12	Used	Used	K.KQHNGVCDMDCNYER.F	[371-385]
	FALSE	High	[K].KQHNGVCDMDCNYER.[F]	2xCarbamidomethyl [C7; C11]; 1xOxidation [M9]	1	1	2	Q13219	Q13219 [371-385]		1	1941.76	100		High	High	5.97	10.68	Used	Used	K.KQHNGVCDMDCNYER.F	[371-385]
	FALSE	High	[K].KVTPFPM.[S]	1xOxidation [M7]	1	1	3	Q13219	Q13219 [1512-1518]		1	835.438	100		High	High	2.4	19.72	Used	Used	K.KVTPFPM.S	[1512-1518]
	FALSE	High	[K].KVTPFPMS.[C]	1xOxidation [M7]	1	1	1	Q13219	Q13219 [1512-1519]		1	922.47	100		High	High	2.65	19.01	Used	Used	K.KVTPFPMS.C	[1512-1519]
	FALSE	High	[K].KVTPFPMSC.[D]	1xCarbamidomethyl [C9]; 1xOxidation [M7]	1	1	1	Q13219	Q13219 [1512-1520]		1	1082.5	100		High	High	2.96	20.13	Used	Used	K.KVTPFPMSC.D	[1512-1520]
	FALSE	High	[K].KVTPFPMSCDLQGD.[C]	1xCarbamidomethyl [C9]; 1xOxidation [M7]	1	1	2	Q13219	Q13219 [1512-1525]		1	1610.72	100		High	High	3.22	24.55	Used	Used	K.KVTPFPMSCDLQGD.C	[1512-1525]
	FALSE	High	[K].KVTPFPMSCDLQGDCACRD.[P]	3xCarbamidomethyl [C9; C15; C17]; 1xOxidation [M7]	1	1	1	Q13219	Q13219 [1512-1530]		2	2272.95	100		High	High	2.56	22.09	Used	Used	K.KVTPFPMSCDLQGDCACRD.P	[1512-1530]
	FALSE	High	[K].KVTPFPMSCDLQGDCACRDPQAQEHSR.[K]	3xCarbamidomethyl [C9; C15; C17]	1	1	2	Q13219	Q13219 [1512-1538]		2	3190.39	100		High	High	6.6	21.97	Used	Used	K.KVTPFPMSCDLQGDCACRDPQAQEHSR.K	[1512-1538]
	FALSE	High	[K].KVTPFPMSCDLQGDCACRDPQAQEHSR.[K]	3xCarbamidomethyl [C9; C15; C17]; 1xOxidation [M7]	1	1	3	Q13219	Q13219 [1512-1538]		2	3206.39	100		High	High	7.86	19.12	Used	Used	K.KVTPFPMSCDLQGDCACRDPQAQEHSR.K	[1512-1538]
	FALSE	High	[Y].LAATYDGQFMK.[L]	1xOxidation [M10]	1	1	1	Q13219	Q13219 [119-129]		0	1260.59	100		High	High	3.39	20.8	Used	Used	Y.LAATYDGQFMK.L	[119-129]
	FALSE	High	[I].LANCDISK.[I]	1xCarbamidomethyl [C4]	1	1	1	Q13219	Q13219 [331-338]		0	920.451	100		High	High	2.61	23.71	Used	Used	I.LANCDISK.I	[331-338]
	FALSE	High	[C].LAPPPVPNADLQTAR.[C]		1	1	3	Q13219	Q13219 [1267-1281]		0	1559.85	100		High	High	3.94	25.5	Used	Used	C.LAPPPVPNADLQTAR.C	[1267-1281]
	FALSE	High	[Q].LAQTTFWLR.[A]		1	1	1	Q13219	Q13219 [999-1007]		0	1135.63	100		High	High	2.9	31.79	Used	Used	Q.LAQTTFWLR.A	[999-1007]
	FALSE	High	[K].LDGSTHLNIF.[F]		1	1	1	Q13219	Q13219 [427-436]		0	1116.57	100		High	High	2.73	31.33	Used	Used	K.LDGSTHLNIF.F	[427-436]
	FALSE	High	[K].LDGSTHLNIFFAK.[S]		1	1	7	Q13219	Q13219 [427-439]		0	1462.77	100		High	High	4.41	31.01	Used	Used	K.LDGSTHLNIFFAK.S	[427-439]
	FALSE	High	[Y].LDVNELK.[N]		1	1	3	Q13219	Q13219 [416-422]		0	830.462	100		High	High	2.49	26.65	Used	Used	Y.LDVNELK.N	[416-422]
	FALSE	High	[Y].IEHFSLWK.[V]		1	1	1	Q13219	Q13219 [173-180]		0	1059.56		Not Reliable	High	High	3.02		Not Used	Not Used	Y.IEHFSLWK.V	[173-180]
	FALSE	High	[G].IFSPLTQK.[C]		1	1	1	Q13219	Q13219 [147-154]		0	933.54	100		High	High	1.91	24.21	Used	Used	G.IFSPLTQK.C	[147-154]
	FALSE	High	[K].IGDENCDPECNHTLTGHDGGDCR.[H]	3xCarbamidomethyl [C6; C10; C22]	1	1	1	Q13219	Q13219 [339-361]		0	2629.01	100		High	High	6.28	15.71	Used	Used	K.IGDENCDPECNHTLTGHDGGDCR.H	[339-361]
	FALSE	High	[I].IGQPAASQVCR.[T]	1xCarbamidomethyl [C10]	1	1	1	Q13219	Q13219 [962-972]		0	1186.6	100		High	High	2.68	14.56	Used	Used	I.IGQPAASQVCR.T	[962-972]
	FALSE	High	[E].LGSACHLCLEGR.[I]	2xCarbamidomethyl [C5; C8]	1	1	1	Q13219	Q13219 [626-637]		0	1372.65		No Quan Values	High	High	3.29		Not Used	Not Used	E.LGSACHLCLEGR.I	[626-637]
	FALSE	High	[Y].IHGSGYCGDGIIQK.[D]	1xCarbamidomethyl [C7]	1	1	2	Q13219	Q13219 [861-874]		0	1504.72	100		High	High	4.18	17.29	Used	Used	Y.IHGSGYCGDGIIQK.D	[861-874]
	FALSE	High	[M].IHQIGHSLGLYHVFR.[G]		1	1	3	Q13219	Q13219 [481-495]		0	1776.97	100		High	High	7.13	24.06	Used	Used	M.IHQIGHSLGLYHVFR.G	[481-495]
	FALSE	High	[R].IKCEDSDASQGLG.[S]	1xCarbamidomethyl [C3]	1	1	1	Q13219	Q13219 [1360-1372]		1	1379.61	100		High	High	3.12	15	Used	Used	R.IKCEDSDASQGLG.S	[1360-1372]
	FALSE	High	[R].IKCEDSDASQGLGSN.[V]	1xCarbamidomethyl [C3]	1	1	1	Q13219	Q13219 [1360-1374]		1	1580.69	100		High	High	4	14.5	Used	Used	R.IKCEDSDASQGLGSN.V	[1360-1374]
	FALSE	High	[R].IKCEDSDASQGLGSNVIH.[C]	1xCarbamidomethyl [C3]	1	1	1	Q13219	Q13219 [1360-1377]		1	1929.9	100		High	High	4.67	19.74	Used	Used	R.IKCEDSDASQGLGSNVIH.C	[1360-1377]
	FALSE	High	[R].IKCEDSDASQGLGSNVIHCR.[K]	2xCarbamidomethyl [C3; C19]	1	1	9	Q13219	Q13219 [1360-1379]		1	2246.03	100		High	High	8.53	18.46	Used	Used	R.IKCEDSDASQGLGSNVIHCR.K	[1360-1379]
	FALSE	High	[L].ILANCDISK.[I]	1xCarbamidomethyl [C5]	1	1	1	Q13219	Q13219 [330-338]		0	1033.53	100		High	High	2.11	16.97	Used	Used	L.ILANCDISK.I	[330-338]
	FALSE	High	[K].LLAVSG.[K]		1	1	1	Q13219	Q13219 [738-743]		0	559.345	100		High	High	1.34	21.93	Used	Used	K.LLAVSG.K	[738-743]
	FALSE	High	[K].LLAVSGK.[N]		1	1	1	Q13219	Q13219 [738-744]		0	687.44	100		High	High	2.63	15.79	Used	Used	K.LLAVSGK.N	[738-744]
	FALSE	High	[Q].LLDTKDQSHDLGLHVLSCR.[N]	1xCarbamidomethyl [C18]	1	1	1	Q13219	Q13219 [1042-1060]		1	2207.12	100		High	High	5.15	24.84	Used	Used	Q.LLDTKDQSHDLGLHVLSCR.N	[1042-1060]
	FALSE	High	[R].LILANC.[D]	1xCarbamidomethyl [C6]	1	1	1	Q13219	Q13219 [329-334]		0	703.381	100		High	High	2.31	24.45	Used	Used	R.LILANC.D	[329-334]
	FALSE	High	[R].LILANCDI.[S]	1xCarbamidomethyl [C6]	1	1	1	Q13219	Q13219 [329-336]		0	931.492	100		High	High	2.11	32.1	Used	Used	R.LILANCDI.S	[329-336]
	FALSE	High	[R].LILANCDIS.[K]	1xCarbamidomethyl [C6]	1	1	2	Q13219	Q13219 [329-337]		0	1018.52	100		High	High	1.91	29.46	Used	Used	R.LILANCDIS.K	[329-337]
	FALSE	High	[R].LILANCDISK.[I]	1xCarbamidomethyl [C6]	1	1	8	Q13219	Q13219 [329-338]		0	1146.62	100		High	High	3.02	23.71	Used (Top N)	Used	R.LILANCDISK.I	[329-338]
	FALSE	High	[Q].LLLQENWDNVK.[H]		1	1	2	Q13219	Q13219 [204-214]		0	1371.73	100		High	High	3.12	30.74	Used	Used	Q.LLLQENWDNVK.H	[204-214]
	FALSE	High	[L].LLQENWDNVK.[H]		1	1	1	Q13219	Q13219 [205-214]		0	1258.64	100		High	High	2.59	25.18	Used	Used	L.LLQENWDNVK.H	[205-214]
	FALSE	High	[R].ILVQYA.[S]		1	1	1	Q13219	Q13219 [638-643]		0	706.413	100		High	High	1.82	26.41	Used	Used	R.ILVQYA.S	[638-643]
	FALSE	High	[K].INGDGCSLF.[C]	1xCarbamidomethyl [C6]	1	1	1	Q13219	Q13219 [886-894]		0	982.43	100		High	High	1.28	30.87	Used	Used	K.INGDGCSLF.C	[886-894]
	FALSE	High	[K].INGDGCSLFCR.[Q]	2xCarbamidomethyl [C6; C10]	1	1	3	Q13219	Q13219 [886-896]		0	1298.56	100		High	High	3.34	24.11	Used	Used	K.INGDGCSLFCR.Q	[886-896]
	FALSE	High	[H].LNIFFAK.[S]		1	1	1	Q13219	Q13219 [433-439]		0	852.498	100		High	High	1.64	31.83	Used	Used	H.LNIFFAK.S	[433-439]
	FALSE	High	[K].LQCPDGY.[A]	1xCarbamidomethyl [C3]	1	1	1	Q13219	Q13219 [1410-1416]		0	852.356	100		High	High	1.37	20.35	Used	Used	K.LQCPDGY.A	[1410-1416]
	FALSE	High	[R].LRADLELPR.[D]		1	1	4	Q13219	Q13219 [28-36]		1	1082.63	100		High	High	2.84	23.09	Used	Used	R.LRADLELPR.D	[28-36]
	FALSE	High	[A].ISGVALR.[S]		1	1	1	Q13219	Q13219 [1093-1099]		0	715.446	100		High	High	2.14	17.88	Used	Used	A.ISGVALR.S	[1093-1099]
	FALSE	High	[T].ISVQLLDTK.[D]		1	1	1	Q13219	Q13219 [1038-1046]		0	1016.6	100		High	High	2.19	27.05	Used	Used	T.ISVQLLDTK.D	[1038-1046]
	FALSE	High	[V].ITGLYDK.[C]		1	1	2	Q13219	Q13219 [57-63]		0	809.44	100		High	High	2.39	25.77	Used	Used	V.ITGLYDK.C	[57-63]
	FALSE	High	[M].LTSTADTPLCLQCKPLK.[Y]	2xCarbamidomethyl [C10; C13]	1	1	1	Q13219	Q13219 [789-805]		0	1946.01	100		High	High	3.55	24.21	Used	Used	M.LTSTADTPLCLQCKPLK.Y	[789-805]
	FALSE	High	[H].LVTDGTYYGDQK.[Q]		1	1	1	Q13219	Q13219 [1023-1034]		0	1359.64	100		High	High	3.17	19.5	Used	Used	H.LVTDGTYYGDQK.Q	[1023-1034]
	FALSE	High	[D].LVYQGWQPSR.[K]		1	1	1	Q13219	Q13219 [581-590]		0	1233.64	100		High	High	2.35	24.86	Used	Used	D.LVYQGWQPSR.K	[581-590]
	FALSE	High	[N].LYEDDHKNPTVTR.[E]		1	1	2	Q13219	Q13219 [280-292]		1	1587.78	100		High	High	4.24	12.78	Used	Used	N.LYEDDHKNPTVTR.E	[280-292]
	FALSE	High	[K].LYVNGAQVA.[T]		1	1	1	Q13219	Q13219 [130-138]		0	934.499	100		High	High	2.13	24.43	Used	Used	K.LYVNGAQVA.T	[130-138]
	FALSE	High	[L].MCLAPPPVPNADLQTAR.[C]	1xCarbamidomethyl [C2]; 1xOxidation [M1]	1	1	1	Q13219	Q13219 [1265-1281]		0	1866.92	100		High	High	1.91	26.51	Used	Used	L.MCLAPPPVPNADLQTAR.C	[1265-1281]
	FALSE	High	[Q].MDVASILHLNR.[K]	1xOxidation [M1]	1	1	1	Q13219	Q13219 [816-826]		0	1284.67	100		High	High	2.75	28.24	Used	Used	Q.MDVASILHLNR.K	[816-826]
	FALSE	High	[F].MGDNYCDAINNR.[A]	1xCarbamidomethyl [C6]; 1xOxidation [M1]	1	1	1	Q13219	Q13219 [1482-1493]		0	1458.57	100		High	High	3.87	18.06	Used	Used	F.MGDNYCDAINNR.A	[1482-1493]
	FALSE	High	[R].MHCYLDLV.[Y]	1xCarbamidomethyl [C3]; 1xOxidation [M1]	1	1	1	Q13219	Q13219 [575-582]		0	1066.47	100		High	High	2.19	30.38	Used	Used	R.MHCYLDLV.Y	[575-582]
	FALSE	High	[R].MHCYLDLVYQ.[G]	1xCarbamidomethyl [C3]; 1xOxidation [M1]	1	1	2	Q13219	Q13219 [575-584]		0	1357.59	100		High	High	2.92	31.09	Used	Used	R.MHCYLDLVYQ.G	[575-584]
	FALSE	High	[R].MHCYLDLVYQGWQPSR.[K]	1xCarbamidomethyl [C3]; 1xOxidation [M1]	1	1	1	Q13219	Q13219 [575-590]		0	2068.94	100		High	High	3.51	33.3	Used	Used	R.MHCYLDLVYQGWQPSR.K	[575-590]
	FALSE	High	[A].MLTSTADTPLCLQCKPLK.[Y]	2xCarbamidomethyl [C11; C14]; 1xOxidation [M1]	1	1	2	Q13219	Q13219 [788-805]		0	2093.04	100		High	High	5.82	25.08	Used	Used	A.MLTSTADTPLCLQCKPLK.Y	[788-805]
	FALSE	High	[A].NCDISK.[I]	1xCarbamidomethyl [C2]	1	1	1	Q13219	Q13219 [333-338]		0	736.329	100		High	High	2.27	20.96	Used	Used	A.NCDISK.I	[333-338]
	FALSE	High	[K].NILKLD.[G]		1	1	1	Q13219	Q13219 [423-428]		1	715.435	100		High	High	1.35	24.33	Used	Used	K.NILKLD.G	[423-428]
	FALSE	High	[V].NLYEDDHKNPTVTR.[E]		1	1	3	Q13219	Q13219 [279-292]		1	1701.82	100		High	High	4.1	17.68	Used	Used	V.NLYEDDHKNPTVTR.E	[279-292]
	FALSE	High	[R].NNPLIIPV.[V]		1	1	2	Q13219	Q13219 [1061-1068]		0	879.53	100		High	High	1.36	37.19	Used	Used	R.NNPLIIPV.V	[1061-1068]
	FALSE	High	[R].NNPLIIPVVH.[D]		1	1	1	Q13219	Q13219 [1061-1070]		0	1115.66	100		High	High	2.67	30.95	Used	Used	R.NNPLIIPVVH.D	[1061-1070]
	FALSE	High	[R].NNPLIIPVVHDL.[S]		1	1	1	Q13219	Q13219 [1061-1072]		0	1343.77	100		High	High	2.14	37.07	Used	Used	R.NNPLIIPVVHDL.S	[1061-1072]
	FALSE	High	[R].NNPLIIPVVHDLSQPFYHSQAVR.[V]		1	1	3	Q13219	Q13219 [1061-1083]		0	2644.4	100		High	High	5.84	35.44	Used	Used	R.NNPLIIPVVHDLSQPFYHSQAVR.V	[1061-1083]
	FALSE	High	[Y].NQLSSFR.[Q]		1	1	1	Q13219	Q13219 [262-268]		0	851.437	100		High	High	2.37	17.89	Used	Used	Y.NQLSSFR.Q	[262-268]
	FALSE	High	[D].NTEVIASYNQLSSFR.[Q]		1	1	1	Q13219	Q13219 [254-268]		0	1728.86	100		High	High	3.66	30.66	Used	Used	D.NTEVIASYNQLSSFR.Q	[254-268]
	FALSE	High	[D].NTEVIASYNQLSSFRQPK.[V]		1	1	1	Q13219	Q13219 [254-271]		1	2082.06	100		High	High	3.22	27.28	Used	Used	D.NTEVIASYNQLSSFRQPK.V	[254-271]
	FALSE	High	[Q].NVFCDVPLTIR.[L]	1xCarbamidomethyl [C4]	1	1	1	Q13219	Q13219 [752-762]		0	1333.69	100		High	High	2.88	33.32	Used	Used	Q.NVFCDVPLTIR.L	[752-762]
	FALSE	High	[D].NYCDAINNR.[A]	1xCarbamidomethyl [C3]	1	1	1	Q13219	Q13219 [1485-1493]		0	1139.49	100		High	High	2.18	16.72	Used	Used	D.NYCDAINNR.A	[1485-1493]
	FALSE	High	[S].PAEQSCVHFACEK.[T]	2xCarbamidomethyl [C6; C11]	1	1	1	Q13219	Q13219 [1120-1132]		0	1562.67		No Quan Values	High	High	4.3		Not Used	Not Used	S.PAEQSCVHFACEK.T	[1120-1132]
	FALSE	High	[H].PALIHCVK.[G]	1xCarbamidomethyl [C6]	1	1	1	Q13219	Q13219 [1469-1476]		0	937.529		No Quan Values	High	High	3.14		Not Used	Not Used	H.PALIHCVK.G	[1469-1476]
	FALSE	High	[K].PGYHVPGSSR.[K]		1	1	2	Q13219	Q13219 [1299-1308]		0	1056.52	100		High	High	2.86	15.86	Used	Used	K.PGYHVPGSSR.K	[1299-1308]
	FALSE	High	[Y].PHPALIHCVK.[G]	1xCarbamidomethyl [C8]	1	1	2	Q13219	Q13219 [1467-1476]		0	1171.64	100		High	High	3.08	22.76	Used	Used	Y.PHPALIHCVK.G	[1467-1476]
	FALSE	High	[I].PHWLNPTR.[V]		1	1	3	Q13219	Q13219 [1446-1453]		0	1020.54	100		High	High	2.5	28.65	Used	Used	I.PHWLNPTR.V	[1446-1453]
	FALSE	High	[I].PHWLNPTRVER.[V]		1	1	1	Q13219	Q13219 [1446-1456]		1	1404.75	100		High	High	2.41	27.26	Used	Used	I.PHWLNPTRVER.V	[1446-1456]
	FALSE	High	[G].PSVTVTCTEGK.[W]	1xCarbamidomethyl [C7]	1	1	1	Q13219	Q13219 [1183-1193]		0	1178.57	100		High	High	2.19	14.75	Used	Used	G.PSVTVTCTEGK.W	[1183-1193]
	FALSE	High	[D].PVTLSSCQR.[G]	1xCarbamidomethyl [C7]	1	1	1	Q13219	Q13219 [1106-1114]		0	1047.53	100		High	High	2.97	14.48	Used	Used	D.PVTLSSCQR.G	[1106-1114]
	FALSE	High	[C].QEMQGQCSVPNELNSNLK.[L]	1xCarbamidomethyl [C7]; 1xOxidation [M3]	1	1	1	Q13219	Q13219 [1392-1409]		0	2091.94	100		High	High	4.5	22.43	Used	Used	C.QEMQGQCSVPNELNSNLK.L	[1392-1409]
	FALSE	High	[K].QETISVQLLDTK.[D]		1	1	1	Q13219	Q13219 [1035-1046]		0	1374.75	100		High	High	3.55	29.62	Used	Used	K.QETISVQLLDTK.D	[1035-1046]
	FALSE	High	[R].QEVSFN.[C]		1	1	1	Q13219	Q13219 [897-902]		0	723.331	100		High	High	1.27	19.78	Used	Used	R.QEVSFN.C	[897-902]
	FALSE	High	[R].QEVSFNCIDEPSR.[C]	1xCarbamidomethyl [C7]	1	1	7	Q13219	Q13219 [897-909]		0	1580.7	100		High	High	3.75	24.73	Used	Used	R.QEVSFNCIDEPSR.C	[897-909]
	FALSE	High	[M].QGQCSVPNELNSNLK.[L]	1xCarbamidomethyl [C4]	1	1	1	Q13219	Q13219 [1395-1409]		0	1687.81	100		High	High	2.62	21.96	Used	Used	M.QGQCSVPNELNSNLK.L	[1395-1409]
	FALSE	High	[K].QHNGVCDMDCNYER.[F]	2xCarbamidomethyl [C6; C10]	1	1	1	Q13219	Q13219 [372-385]		0	1797.67	100		High	High	3.91	16.16	Used	Used	K.QHNGVCDMDCNYER.F	[372-385]
	FALSE	High	[K].QHNGVCDMDCNYER.[F]	2xCarbamidomethyl [C6; C10]; 1xOxidation [M8]	1	1	3	Q13219	Q13219 [372-385]		0	1813.67	100		High	High	5.29	12.6	Used	Used	K.QHNGVCDMDCNYER.F	[372-385]
	FALSE	High	[H].QLAEAFK.[Q]		1	1	1	Q13219	Q13219 [301-307]		0	806.441	100		High	High	2.19	18.76	Used	Used	H.QLAEAFK.Q	[301-307]
	FALSE	High	[H].QIGHSLGLYHVFR.[G]		1	1	3	Q13219	Q13219 [483-495]		0	1526.82	100		High	High	5.12	25.44	Used	Used	H.QIGHSLGLYHVFR.G	[483-495]
	FALSE	High	[D].QSHDLGLHVLSCR.[N]	1xCarbamidomethyl [C12]	1	1	1	Q13219	Q13219 [1048-1060]		0	1521.76	100		High	High	3.35	21.52	Used	Used	D.QSHDLGLHVLSCR.N	[1048-1060]
	FALSE	High	[A].QTTFWLR.[A]		1	1	1	Q13219	Q13219 [1001-1007]		0	951.505	100		High	High	2.32	29.16	Used	Used	A.QTTFWLR.A	[1001-1007]
	FALSE	High	[K].QVACEPVDCSIPDHH.[Q]	2xCarbamidomethyl [C4; C9]	1	1	1	Q13219	Q13219 [1197-1211]		0	1763.75	100		High	High	2.49	18.81	Used	Used	K.QVACEPVDCSIPDHH.Q	[1197-1211]
	FALSE	High	[K].QVACEPVDCSIPDHHQVY.[A]	2xCarbamidomethyl [C4; C9]	1	1	3	Q13219	Q13219 [1197-1214]		0	2153.94	100		High	High	4.05	22.36	Used	Used	K.QVACEPVDCSIPDHHQVY.A	[1197-1214]
	FALSE	High	[K].QVACEPVDCSIPDHHQVYAA.[S]	2xCarbamidomethyl [C4; C9]	1	1	1	Q13219	Q13219 [1197-1216]		0	2296.01	100		High	High	5.84	22.44	Used	Used	K.QVACEPVDCSIPDHHQVYAA.S	[1197-1216]
	FALSE	High	[E].QVGGIFSPLTQK.[C]		1	1	1	Q13219	Q13219 [143-154]		0	1274.71	100		High	High	3.26	30.06	Used	Used	E.QVGGIFSPLTQK.C	[143-154]
	FALSE	High	[R].QVTTINAHR.[S]		1	1	1	Q13219	Q13219 [101-109]		0	1039.56	100		High	High	2.82	10.77	Used	Used	R.QVTTINAHR.S	[101-109]
	FALSE	High	[L].RADLELPR.[D]		1	1	2	Q13219	Q13219 [29-36]		1	969.548	100		High	High	2.78	19.09	Used	Used	L.RADLELPR.D	[29-36]
	FALSE	High	[H].RAYLDVNELK.[N]		1	1	1	Q13219	Q13219 [413-422]		1	1220.66	100		High	High	3.25	23.12	Used	Used	H.RAYLDVNELK.N	[413-422]
	FALSE	High	[R].RDDELIK.[S]		1	1	1	Q13219	Q13219 [1172-1178]		1	888.479	100		High	High	2.15	13.03	Used	Used	R.RDDELIK.S	[1172-1178]
	FALSE	High	[R].RDDELIKSQTGPSVTVTCTEGK.[W]	1xCarbamidomethyl [C18]	1	1	2	Q13219	Q13219 [1172-1193]		2	2421.19	100		High	High	5.22	20.04	Used	Used	R.RDDELIKSQTGPSVTVTCTEGK.W	[1172-1193]
	FALSE	High	[E].RELGSACHLCLEGR.[I]	2xCarbamidomethyl [C7; C10]	1	1	1	Q13219	Q13219 [624-637]		1	1657.79	100		High	High	3.44	18.05	Used	Used	E.RELGSACHLCLEGR.I	[624-637]
	FALSE	High	[A].RGATEEPSPPSR.[A]		1	1	3	Q13219	Q13219 [4-15]		1	1283.63	100		High	High	3.52	10.99	Used	Used	A.RGATEEPSPPSR.A	[4-15]
	FALSE	High	[R].RLILANCDISK.[I]	1xCarbamidomethyl [C7]	1	1	4	Q13219	Q13219 [328-338]		1	1302.72	100		High	High	3.93	20.96	Used	Used	R.RLILANCDISK.I	[328-338]
	FALSE	High	[Q].RSPAVITGLYDK.[C]		1	1	1	Q13219	Q13219 [52-63]		1	1319.73	100		High	High	2.64	22.2	Used	Used	Q.RSPAVITGLYDK.C	[52-63]
	FALSE	High	[Y].RVVNLYEDDHKNPTVTR.[E]		1	1	1	Q13219	Q13219 [276-292]		2	2056.06	100		High	High	4.23	16.18	Used	Used	Y.RVVNLYEDDHKNPTVTR.E	[276-292]
	FALSE	High	[M].SCDLQGDCACRDPQAQEHSR.[K]	3xCarbamidomethyl [C2; C8; C10]	1	1	2	Q13219	Q13219 [1519-1538]		1	2389.97	100		High	High	5.23	12.87	Used	Used	M.SCDLQGDCACRDPQAQEHSR.K	[1519-1538]
	FALSE	High	[F].SCPEGTTFGSQCSFQCR.[H]	3xCarbamidomethyl [C2; C12; C16]	1	1	1	Q13219	Q13219 [1219-1235]		0	2008.79	100		High	High	4.12	22.49	Used	Used	F.SCPEGTTFGSQCSFQCR.H	[1219-1235]
	FALSE	High	[D].SDASQGLGSNVIHCR.[K]	1xCarbamidomethyl [C14]	1	1	2	Q13219	Q13219 [1365-1379]		0	1600.75	100		High	High	3.91	18.62	Used	Used	D.SDASQGLGSNVIHCR.K	[1365-1379]
	FALSE	High	[R].SFDNFDPV.[T]		1	1	2	Q13219	Q13219 [1100-1107]		0	940.405	100		High	High	2.04	33.28	Used	Used	R.SFDNFDPV.T	[1100-1107]
	FALSE	High	[R].SFDNFDPVT.[L]		1	1	1	Q13219	Q13219 [1100-1108]		0	1041.45	100		High	High	1.75	32.04	Used	Used	R.SFDNFDPVT.L	[1100-1108]
	FALSE	High	[R].SFDNFDPVTL.[S]		1	1	2	Q13219	Q13219 [1100-1109]		0	1154.54	100		High	High	2.09	39.48	Used	Used	R.SFDNFDPVTL.S	[1100-1109]
	FALSE	High	[R].SFDNFDPVTLSSCQR.[G]	1xCarbamidomethyl [C13]	1	1	6	Q13219	Q13219 [1100-1114]		0	1772.79	100		High	High	4.73	31.62	Used	Used	R.SFDNFDPVTLSSCQR.G	[1100-1114]
	FALSE	High	[A].SFSCPEGTTFGSQCSFQCR.[H]	3xCarbamidomethyl [C4; C14; C18]	1	1	1	Q13219	Q13219 [1217-1235]		0	2242.9		No Quan Values	High	High	3.36		Not Used	Not Used	A.SFSCPEGTTFGSQCSFQCR.H	[1217-1235]
	FALSE	High	[D].SFTPNQVAR.[M]		1	1	1	Q13219	Q13219 [566-574]		0	1019.53	100		High	High	2.12	17.28	Used	Used	D.SFTPNQVAR.M	[566-574]
	FALSE	High	[T].SGEQVGGIFSPLTQK.[C]		1	1	1	Q13219	Q13219 [140-154]		0	1547.81	100		High	High	4.19	31.15	Used	Used	T.SGEQVGGIFSPLTQK.C	[140-154]
	FALSE	High	[G].SGYCGDGIIQK.[D]	1xCarbamidomethyl [C4]	1	1	1	Q13219	Q13219 [864-874]		0	1197.56	100		High	High	1.92	19.01	Used	Used	G.SGYCGDGIIQK.D	[864-874]
	FALSE	High	[Q].SHDLGLHVLSCR.[N]	1xCarbamidomethyl [C11]	1	1	1	Q13219	Q13219 [1049-1060]		0	1393.7	100		High	High	4.12	23.81	Used	Used	Q.SHDLGLHVLSCR.N	[1049-1060]
	FALSE	High	[H].SLGLYHVFR.[G]		1	1	2	Q13219	Q13219 [487-495]		0	1091.6	100		High	High	2.94	26.94	Used	Used	H.SLGLYHVFR.G	[487-495]
	FALSE	High	[Y].SPAEQSCVHFACEK.[T]	2xCarbamidomethyl [C7; C12]	1	1	1	Q13219	Q13219 [1119-1132]		0	1649.7	100		High	High	2.64	17.79	Used	Used	Y.SPAEQSCVHFACEK.T	[1119-1132]
	FALSE	High	[R].SPAVITGL.[Y]		1	1	1	Q13219	Q13219 [53-60]		0	757.445	100		High	High	2.17	30.26	Used	Used	R.SPAVITGL.Y	[53-60]
	FALSE	High	[R].SPAVITGLY.[D]		1	1	1	Q13219	Q13219 [53-61]		0	920.509	100		High	High	1.95	32.67	Used	Used	R.SPAVITGLY.D	[53-61]
	FALSE	High	[R].SPAVITGLYD.[K]		1	1	2	Q13219	Q13219 [53-62]		0	1035.54	100		High	High	2.48	31.53	Used	Used	R.SPAVITGLYD.K	[53-62]
	FALSE	High	[R].SPAVITGLYDK.[C]		1	1	5	Q13219	Q13219 [53-63]		0	1163.63	100		High	High	3.6	25.78	Used (Top N)	Used	R.SPAVITGLYDK.C	[53-63]
	FALSE	High	[R].SPAVITGLYDKCSYISR.[D]	1xCarbamidomethyl [C12]	1	1	1	Q13219	Q13219 [53-69]		1	1929.97	100		High	High	2.34	27.61	Used	Used	R.SPAVITGLYDKCSYISR.D	[53-69]
	FALSE	High	[L].SQPFYHSQAVR.[V]		1	1	1	Q13219	Q13219 [1073-1083]		0	1319.65		No Quan Values	High	High	3.3		Not Used	Not Used	L.SQPFYHSQAVR.V	[1073-1083]
	FALSE	High	[K].SQTGPSVTVT.[C]		1	1	2	Q13219	Q13219 [1179-1188]		0	976.495	100		High	High	2.92	18.75	Used	Used	K.SQTGPSVTVT.C	[1179-1188]
	FALSE	High	[K].SQTGPSVTVTCTEGK.[W]	1xCarbamidomethyl [C11]	1	1	12	Q13219	Q13219 [1179-1193]		0	1551.73	100		High	High	4.49	16.76	Used (Top N)	Used	K.SQTGPSVTVTCTEGK.W	[1179-1193]
	FALSE	High	[K].SQTGPSVTVTCTEGKWNK.[Q]	1xCarbamidomethyl [C11]	1	1	1	Q13219	Q13219 [1179-1196]		1	1979.95	100		High	High	4.01	20.1	Used	Used	K.SQTGPSVTVTCTEGKWNK.Q	[1179-1196]
	FALSE	High	[K].SSEEELAGVA.[T]		1	1	2	Q13219	Q13219 [440-449]		0	991.458	100		High	High	2.48	23.59	Used	Used	K.SSEEELAGVA.T	[440-449]
	FALSE	High	[F].SSPLVAISGVALR.[S]		1	1	1	Q13219	Q13219 [1087-1099]		0	1269.75	100		High	High	3.37	33.31	Used	Used	F.SSPLVAISGVALR.S	[1087-1099]
	FALSE	High	[T].STADTPLCLQCKPLK.[Y]	2xCarbamidomethyl [C8; C11]	1	1	2	Q13219	Q13219 [791-805]		0	1731.88	100		High	High	4.64	22.52	Used	Used	T.STADTPLCLQCKPLK.Y	[791-805]
	FALSE	High	[C].SVPNELNSNLK.[L]		1	1	1	Q13219	Q13219 [1399-1409]		0	1214.64	100		High	High	2.16	20.21	Used	Used	C.SVPNELNSNLK.L	[1399-1409]
	FALSE	High	[I].SVQLLDTK.[D]		1	1	2	Q13219	Q13219 [1039-1046]		0	903.515	100		High	High	2.85	20.94	Used	Used	I.SVQLLDTK.D	[1039-1046]
	FALSE	High	[A].SYNQLSSFR.[Q]		1	1	2	Q13219	Q13219 [260-268]		0	1101.53	100		High	High	2.54	22.68	Used	Used	A.SYNQLSSFR.Q	[260-268]
	FALSE	High	[A].SYNQLSSFRQPK.[V]		1	1	2	Q13219	Q13219 [260-271]		1	1454.74	100		High	High	3.02	19.65	Used	Used	A.SYNQLSSFRQPK.V	[260-271]
	FALSE	High	[S].TADTPLCLQCKPLK.[Y]	2xCarbamidomethyl [C7; C10]	1	1	2	Q13219	Q13219 [792-805]		0	1644.84	100		High	High	4.13	22.39	Used	Used	S.TADTPLCLQCKPLK.Y	[792-805]
	FALSE	High	[C].TDSFTPNQVAR.[M]		1	1	1	Q13219	Q13219 [564-574]		0	1235.6	100		High	High	3.12	19.04	Used	Used	C.TDSFTPNQVAR.M	[564-574]
	FALSE	High	[N].TEVIASYNQLSSFR.[Q]		1	1	1	Q13219	Q13219 [255-268]		0	1614.81	100		High	High	2.18	30.26	Used	Used	N.TEVIASYNQLSSFR.Q	[255-268]
	FALSE	High	[I].TGLYDK.[C]		1	1	1	Q13219	Q13219 [58-63]		0	696.356	100		High	High	2.15	25.79	Used	Used	I.TGLYDK.C	[58-63]
	FALSE	High	[Q].TGPSVTVTCTEGK.[W]	1xCarbamidomethyl [C9]	1	1	1	Q13219	Q13219 [1181-1193]		0	1336.64	100		High	High	3.42	16.51	Used	Used	Q.TGPSVTVTCTEGK.W	[1181-1193]
	FALSE	High	[R].TGYVLQI.[R]		1	1	1	Q13219	Q13219 [1164-1170]		0	793.445	100		High	High	1.73	34.62	Used	Used	R.TGYVLQI.R	[1164-1170]
	FALSE	High	[R].TGYVLQIR.[R]		1	1	3	Q13219	Q13219 [1164-1171]		0	949.547	100		High	High	2.71	25.43	Used (Top N)	Used	R.TGYVLQIR.R	[1164-1171]
	FALSE	High	[D].TKDQSHDLGLHVLSCR.[N]	1xCarbamidomethyl [C15]	1	1	1	Q13219	Q13219 [1045-1060]		1	1865.93	100		High	High	4.12	20.29	Used	Used	D.TKDQSHDLGLHVLSCR.N	[1045-1060]
	FALSE	High	[R].TKVIDLSEGISQH.[A]		1	1	1	Q13219	Q13219 [973-985]		1	1426.75	100		High	High	3.12	23.26	Used	Used	R.TKVIDLSEGISQH.A	[973-985]
	FALSE	High	[F].TLQVWLR.[A]		1	1	1	Q13219	Q13219 [40-46]		0	915.541	100		High	High	2.26	29.27	Used	Used	F.TLQVWLR.A	[40-46]
	FALSE	High	[E].TISVQLLDTK.[D]		1	1	1	Q13219	Q13219 [1037-1046]		0	1117.65	100		High	High	2.51	28.3	Used	Used	E.TISVQLLDTK.D	[1037-1046]
	FALSE	High	[H].TMIHQIGHSLGLYHVFR.[G]	1xOxidation [M2]	1	1	2	Q13219	Q13219 [479-495]		0	2025.05	100		High	High	5.77	25.31	Used	Used	H.TMIHQIGHSLGLYHVFR.G	[479-495]
	FALSE	High	[K].TQCTQDGSWQEGACVPVTCDPPPPK.[F]	3xCarbamidomethyl [C3; C14; C19]	1	1	4	Q13219	Q13219 [1317-1341]		0	2815.21	100		High	High	6.22	24.55	Used	Used	K.TQCTQDGSWQEGACVPVTCDPPPPK.F	[1317-1341]
	FALSE	High	[R].TQREILSDMETH.[G]	1xOxidation [M9]	1	1	1	Q13219	Q13219 [184-195]		1	1475.68	100		High	High	3.29	14.79	Used	Used	R.TQREILSDMETH.G	[184-195]
	FALSE	High	[A].TSGEQVGGIFSPLTQK.[C]		1	1	1	Q13219	Q13219 [139-154]		0	1648.85	100		High	High	5.12	31.03	Used	Used	A.TSGEQVGGIFSPLTQK.C	[139-154]
	FALSE	High	[K].TSIKDCGVYTPQ.[G]	1xCarbamidomethyl [C6]	1	1	2	Q13219	Q13219 [926-937]		1	1368.65	100		High	High	3	19.38	Used	Used	K.TSIKDCGVYTPQ.G	[926-937]
	FALSE	High	[L].TSTADTPLCLQCKPLK.[Y]	2xCarbamidomethyl [C9; C12]	1	1	1	Q13219	Q13219 [790-805]		0	1832.92	100		High	High	4.84	22.7	Used	Used	L.TSTADTPLCLQCKPLK.Y	[790-805]
	FALSE	High	[Q].TTFWLR.[A]		1	1	1	Q13219	Q13219 [1002-1007]		0	823.446	100		High	High	2.1	29.07	Used	Used	Q.TTFWLR.A	[1002-1007]
	FALSE	High	[V].TTINAHR.[S]		1	1	1	Q13219	Q13219 [103-109]		0	812.437	100		High	High	2.04	10.77	Used	Used	V.TTINAHR.S	[103-109]
	FALSE	High	[R].TWSPNSAVN.[P]		1	1	2	Q13219	Q13219 [679-687]		0	975.453	100		High	High	2.61	22.33	Used	Used	R.TWSPNSAVN.P	[679-687]
	FALSE	High	[R].TWSPNSAVNPH.[T]		1	1	1	Q13219	Q13219 [679-689]		0	1209.56	100		High	High	2.8	20.51	Used	Used	R.TWSPNSAVNPH.T	[679-689]
	FALSE	High	[A].TYDGQFMK.[L]	1xOxidation [M7]	1	1	1	Q13219	Q13219 [122-129]		0	1005.43	100		High	High	1.41	15.38	Used	Used	A.TYDGQFMK.L	[122-129]
	FALSE	High	[E].TYSPAEQSCVHFACEK.[T]	2xCarbamidomethyl [C9; C14]	1	1	1	Q13219	Q13219 [1117-1132]		0	1913.82	100		High	High	3.87	20.2	Used	Used	E.TYSPAEQSCVHFACEK.T	[1117-1132]
	FALSE	High	[L].VAISGVALR.[S]		1	1	2	Q13219	Q13219 [1091-1099]		0	885.552	100		High	High	2.82	23.5	Used	Used	L.VAISGVALR.S	[1091-1099]
	FALSE	High	[D].VASILHLNR.[K]		1	1	1	Q13219	Q13219 [818-826]		0	1022.61	100		High	High	3.23	21.45	Used	Used	D.VASILHLNR.K	[818-826]
	FALSE	High	[D].VASILHLNRK.[F]		1	1	1	Q13219	Q13219 [818-827]		1	1150.71	100		High	High	2.61	17.06	Used	Used	D.VASILHLNRK.F	[818-827]
	FALSE	High	[Q].VATSGEQVGGIFSPLTQK.[C]		1	1	2	Q13219	Q13219 [137-154]		0	1818.96	100		High	High	4.75	31.62	Used	Used	Q.VATSGEQVGGIFSPLTQK.C	[137-154]
	FALSE	High	[Q].VDFQHHQLAEAFK.[Q]		1	1	1	Q13219	Q13219 [295-307]		0	1569.78	100		High	High	5.18	23.58	Used	Used	Q.VDFQHHQLAEAFK.Q	[295-307]
	FALSE	High	[K].VEFSNAHGF.[L]		1	1	1	Q13219	Q13219 [228-236]		0	1007.46	100		High	High	2.02	23.73	Used	Used	K.VEFSNAHGF.L	[228-236]
	FALSE	High	[K].VEFSNAHGFLL.[D]		1	1	1	Q13219	Q13219 [228-238]		0	1233.63	100		High	High	2.72	34.81	Used	Used	K.VEFSNAHGFLL.D	[228-238]
	FALSE	High	[K].VEFSNAHGFLLD.[T]		1	1	1	Q13219	Q13219 [228-239]		0	1348.65	100		High	High	3.27	33.51	Used	Used	K.VEFSNAHGFLLD.T	[228-239]
	FALSE	High	[N].VFCDVPLTIR.[L]	1xCarbamidomethyl [C3]	1	1	1	Q13219	Q13219 [753-762]		0	1219.65	100		High	High	2.95	30.14	Used	Used	N.VFCDVPLTIR.L	[753-762]
	FALSE	High	[V].VHDLSQPFYHSQAVR.[V]		1	1	3	Q13219	Q13219 [1069-1083]		0	1783.89	100		High	High	5.24	19.81	Used	Used	V.VHDLSQPFYHSQAVR.V	[1069-1083]
	FALSE	High	[E].VIASYNQLSSFR.[Q]		1	1	1	Q13219	Q13219 [257-268]		0	1384.72	100		High	High	3.11	27.93	Used	Used	E.VIASYNQLSSFR.Q	[257-268]
	FALSE	High	[K].VIDLSEGI.[S]		1	1	1	Q13219	Q13219 [975-982]		0	845.461	100		High	High	1.55	32.99	Used	Used	K.VIDLSEGI.S	[975-982]
	FALSE	High	[K].VIDLSEGISQH.[A]		1	1	1	Q13219	Q13219 [975-985]		0	1197.61	100		High	High	3.4	25.73	Used	Used	K.VIDLSEGISQH.A	[975-985]
	FALSE	High	[W].VIIGQPAASQVCR.[T]	1xCarbamidomethyl [C12]	1	1	1	Q13219	Q13219 [960-972]		0	1398.75	100		High	High	3.17	20.83	Used	Used	W.VIIGQPAASQVCR.T	[960-972]
	FALSE	High	[K].VLMLGG.[S]	1xOxidation [M3]	1	1	1	Q13219	Q13219 [157-162]		0	605.333	100		High	High	1.73	24.22	Used	Used	K.VLMLGG.S	[157-162]
	FALSE	High	[K].VLMLGGS.[A]	1xOxidation [M3]	1	1	2	Q13219	Q13219 [157-163]		0	692.365	100		High	High	2.22	23.66	Used	Used	K.VLMLGGS.A	[157-163]
	FALSE	High	[K].VLMLGGSA.[L]	1xOxidation [M3]	1	1	1	Q13219	Q13219 [157-164]		0	763.402	100		High	High	2.41	24.52	Used	Used	K.VLMLGGSA.L	[157-164]
	FALSE	High	[K].VLMLGGSAL.[N]	1xOxidation [M3]	1	1	2	Q13219	Q13219 [157-165]		0	876.486	100		High	High	2.41	32.47	Used	Used	K.VLMLGGSAL.N	[157-165]
	FALSE	High	[K].VLMLGGSALNHNYR.[G]	1xOxidation [M3]	1	1	2	Q13219	Q13219 [157-170]		0	1560.8	100		High	High	4.61	22.86	Used	Used	K.VLMLGGSALNHNYR.G	[157-170]
	FALSE	High	[A].VITGLYDK.[C]		1	1	2	Q13219	Q13219 [56-63]		0	908.509	100		High	High	2.67	20.7	Used	Used	A.VITGLYDK.C	[56-63]
	FALSE	High	[V].VNLYEDDHKNPTVTR.[E]		1	1	1	Q13219	Q13219 [278-292]		1	1800.89	100		High	High	4.9	17.68	Used	Used	V.VNLYEDDHKNPTVTR.E	[278-292]
	FALSE	High	[S].VQLLDTK.[D]		1	1	1	Q13219	Q13219 [1040-1046]		0	816.483	100		High	High	1.99	19.79	Used	Used	S.VQLLDTK.D	[1040-1046]
	FALSE	High	[E].VSFNCIDEPSR.[C]	1xCarbamidomethyl [C5]	1	1	1	Q13219	Q13219 [899-909]		0	1323.6	100		High	High	2.72	23.33	Used	Used	E.VSFNCIDEPSR.C	[899-909]
	FALSE	High	[R].VSFSSPL.[V]		1	1	1	Q13219	Q13219 [1084-1090]		0	736.388	100		High	High	1.33	31.34	Used	Used	R.VSFSSPL.V	[1084-1090]
	FALSE	High	[R].VSFSSPLV.[A]		1	1	2	Q13219	Q13219 [1084-1091]		0	835.456	100		High	High	2.09	33.93	Used	Used	R.VSFSSPLV.A	[1084-1091]
	FALSE	High	[R].VSFSSPLVA.[I]		1	1	1	Q13219	Q13219 [1084-1092]		0	906.493	100		High	High	1.82	33.23	Used	Used	R.VSFSSPLVA.I	[1084-1092]
	FALSE	High	[R].VSFSSPLVAI.[S]		1	1	2	Q13219	Q13219 [1084-1093]		0	1019.58	100		High	High	2.05	40.17	Used	Used	R.VSFSSPLVAI.S	[1084-1093]
	FALSE	High	[R].VSFSSPLVAISGVALR.[S]		1	1	4	Q13219	Q13219 [1084-1099]		0	1602.92	100		High	High	4.34	40.12	Used	Used	R.VSFSSPLVAISGVALR.S	[1084-1099]
	FALSE	High	[F].VSTDWDSSGAVNDIK.[L]		1	1	1	Q13219	Q13219 [723-737]		0	1593.74	100		High	High	5.18	25.19	Used	Used	F.VSTDWDSSGAVNDIK.L	[723-737]
	FALSE	High	[K].VTPFPM.[S]	1xOxidation [M6]	1	1	3	Q13219	Q13219 [1513-1518]		0	707.343	100		High	High	1.82	24.52	Used	Used	K.VTPFPM.S	[1513-1518]
	FALSE	High	[K].VTPFPMS.[C]	1xOxidation [M6]	1	1	2	Q13219	Q13219 [1513-1519]		0	794.375	100		High	High	1.64	23.55	Used	Used	K.VTPFPMS.C	[1513-1519]
	FALSE	High	[K].VTPFPMSCDLQGD.[C]	1xCarbamidomethyl [C8]; 1xOxidation [M6]	1	1	1	Q13219	Q13219 [1513-1525]		0	1482.62	100		High	High	2.95	28.68	Used	Used	K.VTPFPMSCDLQGD.C	[1513-1525]
	FALSE	High	[K].VTPFPMSCDLQGDCACR.[D]	3xCarbamidomethyl [C8; C14; C16]; 1xOxidation [M6]	1	1	2	Q13219	Q13219 [1513-1529]		0	2029.82	100		High	High	3.84	25.1	Used	Used	K.VTPFPMSCDLQGDCACR.D	[1513-1529]
	FALSE	High	[K].VTPFPMSCDLQGDCACRDPQAQEHSR.[K]	3xCarbamidomethyl [C8; C14; C16]	1	1	1	Q13219	Q13219 [1513-1538]		1	3062.3	100		High	High	3.96	24.51	Used	Used	K.VTPFPMSCDLQGDCACRDPQAQEHSR.K	[1513-1538]
	FALSE	High	[K].VTPFPMSCDLQGDCACRDPQAQEHSR.[K]	3xCarbamidomethyl [C8; C14; C16]; 1xOxidation [M6]	1	1	2	Q13219	Q13219 [1513-1538]		1	3078.29	100		High	High	6.49	21.26	Used	Used	K.VTPFPMSCDLQGDCACRDPQAQEHSR.K	[1513-1538]
	FALSE	High	[K].VTPFPMSCDLQGDCACRDPQAQEHSRK.[D]	3xCarbamidomethyl [C8; C14; C16]; 1xOxidation [M6]	1	1	2	Q13219	Q13219 [1513-1539]		2	3206.39	100		High	High	7.16	19.45	Used	Used	K.VTPFPMSCDLQGDCACRDPQAQEHSRK.D	[1513-1539]
	FALSE	High	[A].VTYIHGSGYCGDGIIQK.[D]	1xCarbamidomethyl [C10]	1	1	1	Q13219	Q13219 [858-874]		0	1867.9	100		High	High	4.89	22.05	Used	Used	A.VTYIHGSGYCGDGIIQK.D	[858-874]
	FALSE	High	[R].VVCTAGL.[K]	1xCarbamidomethyl [C3]	1	1	1	Q13219	Q13219 [1457-1463]		0	719.376	100		High	High	2.27	22.19	Used	Used	R.VVCTAGL.K	[1457-1463]
	FALSE	High	[R].VVCTAGLK.[W]	1xCarbamidomethyl [C3]	1	1	4	Q13219	Q13219 [1457-1464]		0	847.471	100		High	High	2.97	14.41	Used	Used	R.VVCTAGLK.W	[1457-1464]
	FALSE	High	[R].VVNLYEDDHK.[N]		1	1	2	Q13219	Q13219 [277-286]		0	1231.6	100		High	High	3.42	16.67	Used	Used	R.VVNLYEDDHK.N	[277-286]
	FALSE	High	[R].VVNLYEDDHKN.[P]		1	1	3	Q13219	Q13219 [277-287]		1	1345.64	100		High	High	3.91	16.26	Used	Used	R.VVNLYEDDHKN.P	[277-287]
	FALSE	High	[R].VVNLYEDDHKNPTVT.[R]		1	1	2	Q13219	Q13219 [277-291]		1	1743.85	100		High	High	3.95	20.33	Used	Used	R.VVNLYEDDHKNPTVT.R	[277-291]
	FALSE	High	[R].VVNLYEDDHKNPTVTR.[E]		1	1	8	Q13219	Q13219 [277-292]		1	1899.96	100		High	High	5.54	17.68	Used (Top N)	Used	R.VVNLYEDDHKNPTVTR.E	[277-292]
	FALSE	High	[K].VVRDPPLQM.[D]	1xOxidation [M9]	1	1	1	Q13219	Q13219 [808-816]		1	1070.57	100		High	High	2.28	16.13	Used	Used	K.VVRDPPLQM.D	[808-816]
	FALSE	High	[K].VVRDPPLQMD.[V]	1xOxidation [M9]	1	1	2	Q13219	Q13219 [808-817]		1	1185.59	100		High	High	3.14	16.29	Used	Used	K.VVRDPPLQMD.V	[808-817]
	FALSE	High	[K].VVRDPPLQMDV.[A]	1xOxidation [M9]	1	1	1	Q13219	Q13219 [808-818]		1	1284.66	100		High	High	3.07	20.93	Used	Used	K.VVRDPPLQMDV.A	[808-818]
	FALSE	High	[K].VVRDPPLQMDVA.[S]	1xOxidation [M9]	1	1	1	Q13219	Q13219 [808-819]		1	1355.7	100		High	High	3.1	20.2	Used	Used	K.VVRDPPLQMDVA.S	[808-819]
	FALSE	High	[D].WDSSGAVNDIK.[L]		1	1	1	Q13219	Q13219 [727-737]		0	1191.56	100		High	High	3.48	21.56	Used	Used	D.WDSSGAVNDIK.L	[727-737]
	FALSE	High	[K].WYPHPALI.[H]		1	1	1	Q13219	Q13219 [1465-1472]		0	996.53	100		High	High	2.67	31.73	Used	Used	K.WYPHPALI.H	[1465-1472]
	FALSE	High	[K].WYPHPALIH.[C]		1	1	2	Q13219	Q13219 [1465-1473]		0	1133.59	100		High	High	2.72	25.29	Used	Used	K.WYPHPALIH.C	[1465-1473]
	FALSE	High	[K].WYPHPALIHC.[V]	1xCarbamidomethyl [C10]	1	1	2	Q13219	Q13219 [1465-1474]		0	1293.62	100		High	High	2.61	26.19	Used	Used	K.WYPHPALIHC.V	[1465-1474]
	FALSE	High	[K].WYPHPALIHCV.[K]	1xCarbamidomethyl [C10]	1	1	2	Q13219	Q13219 [1465-1475]		0	1392.69	100		High	High	3.4	27.67	Used	Used	K.WYPHPALIHCV.K	[1465-1475]
	FALSE	High	[K].WYPHPALIHCVK.[G]	1xCarbamidomethyl [C10]	1	1	4	Q13219	Q13219 [1465-1476]		0	1520.78	100		High	High	3.96	22.76	Used	Used	K.WYPHPALIHCVK.G	[1465-1476]
	FALSE	High	[K].WYPHPALIHCVKG.[C]	1xCarbamidomethyl [C10]	1	1	3	Q13219	Q13219 [1465-1477]		1	1577.8	100		High	High	3.65	22.77	Used	Used	K.WYPHPALIHCVKG.C	[1465-1477]
	FALSE	High	[G].YCGDGIIQK.[D]	1xCarbamidomethyl [C2]	1	1	1	Q13219	Q13219 [866-874]		0	1053.5	100		High	High	2.23	17.81	Used	Used	G.YCGDGIIQK.D	[866-874]
	FALSE	High	[N].YDGGDCCTSTVK.[T]	2xCarbamidomethyl [C6; C7]	1	1	1	Q13219	Q13219 [1498-1509]		0	1362.53	100		High	High	2.58	12.18	Used	Used	N.YDGGDCCTSTVK.T	[1498-1509]
	FALSE	High	[T].YDGQFMK.[L]	1xOxidation [M6]	1	1	1	Q13219	Q13219 [123-129]		0	904.387	100		High	High	2.04	13.89	Used	Used	T.YDGQFMK.L	[123-129]
	FALSE	High	[L].YEDDHKNPTVTR.[E]		1	1	2	Q13219	Q13219 [281-292]		1	1474.69	100		High	High	3.36	17.68	Used	Used	L.YEDDHKNPTVTR.E	[281-292]
	FALSE	High	[R].YFFSLK.[T]		1	1	1	Q13219	Q13219 [90-95]		0	804.429	100		High	High	1.95	31.09	Used	Used	R.YFFSLK.T	[90-95]
	FALSE	High	[R].YFFSLKTDR.[A]		1	1	3	Q13219	Q13219 [90-98]		1	1176.6	100		High	High	2.85	26.81	Used	Used	R.YFFSLKTDR.A	[90-98]
	FALSE	High	[R].YHGAQCTVSC.[R]	2xCarbamidomethyl [C6; C10]	1	1	1	Q13219	Q13219 [1153-1162]		0	1182.47		No Quan Values	High	High	2.29		Not Used	Not Used	R.YHGAQCTVSC.R	[1153-1162]
	FALSE	High	[R].YHGAQCTVSCR.[T]	2xCarbamidomethyl [C6; C10]	1	1	2	Q13219	Q13219 [1153-1163]		0	1338.57	100		High	High	3.31	10.13	Used	Used	R.YHGAQCTVSCR.T	[1153-1163]
	FALSE	High	[K].YKVVRDPPLQMDVA.[S]	1xOxidation [M11]	1	1	1	Q13219	Q13219 [806-819]		2	1646.86	100		High	High	3.63	20.58	Used	Used	K.YKVVRDPPLQMDVA.S	[806-819]
	FALSE	High	[A].YLDVNELK.[N]		1	1	2	Q13219	Q13219 [415-422]		0	993.525	100		High	High	2.26	24.85	Used	Used	A.YLDVNELK.N	[415-422]
	FALSE	High	[G].YIEHFSLWK.[V]		1	1	1	Q13219	Q13219 [172-180]		0	1222.63	100		High	High	3.01	29.29	Used	Used	G.YIEHFSLWK.V	[172-180]
	FALSE	High	[T].YIHGSGYCGDGIIQK.[D]	1xCarbamidomethyl [C8]	1	1	2	Q13219	Q13219 [860-874]		0	1667.78	100		High	High	5.05	19.3	Used	Used	T.YIHGSGYCGDGIIQK.D	[860-874]
	FALSE	High	[S].YNQLSSFR.[Q]		1	1	1	Q13219	Q13219 [261-268]		0	1014.5	100		High	High	2.47	21.04	Used	Used	S.YNQLSSFR.Q	[261-268]
	FALSE	High	[S].YNQLSSFRQPK.[V]		1	1	1	Q13219	Q13219 [261-271]		1	1367.71	100		High	High	2.58	18.18	Used	Used	S.YNQLSSFRQPK.V	[261-271]
	FALSE	High	[W].YPHPALIHCVK.[G]	1xCarbamidomethyl [C9]	1	1	4	Q13219	Q13219 [1466-1476]		0	1334.7	100		High	High	3.75	18.52	Used	Used	W.YPHPALIHCVK.G	[1466-1476]
	FALSE	High	[R].YRVVNLYEDDHK.[N]		1	1	2	Q13219	Q13219 [275-286]		1	1550.76	100		High	High	4.56	19.3	Used	Used	R.YRVVNLYEDDHK.N	[275-286]
	FALSE	High	[R].YRVVNLYEDDHKN.[P]		1	1	1	Q13219	Q13219 [275-287]		2	1664.8	100		High	High	3.97	19.02	Used	Used	R.YRVVNLYEDDHKN.P	[275-287]
	FALSE	High	[R].YRVVNLYEDDHKNPTVTR.[E]		1	1	3	Q13219	Q13219 [275-292]		2	2219.12	100		High	High	7.8	19.39	Used	Used	R.YRVVNLYEDDHKNPTVTR.E	[275-292]
FALSE	Master Protein	O76061	Stanniocalcin-2 OS=Homo sapiens OX=9606 GN=STC2 PE=1 SV=1	61	59	302	33.2	7.3	411.16	59
	Checked	Confidence	Annotated Sequence	Modifications	# Protein Groups	# Proteins	# PSMs	Master Protein Accessions	Positions in Master Proteins	Modifications in Master Proteins	# Missed Cleavages	Theo. MH+ [Da]	Abundances (Scaled): F1: Sample	Quan Info	Found in Sample: [S1] F1: Sample	Confidence (by Search Engine): Sequest HT	XCorr (by Search Engine): Sequest HT	Top Apex RT [min]	Quan Usage	Quan Ratio Usage	Sequence in Protein	Positions in Proteins
	FALSE	High	[R].AHHGEAGHHLPEPS.[S]		1	1	2	O76061	O76061 [237-250]		0	1475.68	100		High	High	2.75	9.6	Used	Used	R.AHHGEAGHHLPEPS.S	[237-250]
	FALSE	High	[R].AHHGEAGHHLPEPSS.[R]		1	1	8	O76061	O76061 [237-251]		0	1562.71	100		High	High	4.92	9.69	Used	Used	R.AHHGEAGHHLPEPSS.R	[237-251]
	FALSE	High	[R].AHHGEAGHHLPEPSSR.[E]		1	1	7	O76061	O76061 [237-252]		0	1718.81	100		High	High	6.09	8.92	Used (Top N)	Used	R.AHHGEAGHHLPEPSSR.E	[237-252]
	FALSE	High	[R].AHHGEAGHHLPEPSSRE.[T]		1	1	1	O76061	O76061 [237-253]		1	1847.85	100		High	High	2.72	9.38	Used	Used	R.AHHGEAGHHLPEPSSRE.T	[237-253]
	FALSE	High	[S].AIQKPPTAPPER.[Q]		1	1	1	O76061	O76061 [214-225]		0	1304.73		No Quan Values	High	High	3.11		Not Used	Not Used	S.AIQKPPTAPPER.Q	[214-225]
	FALSE	High	[A].AQENTR.[V]		1	1	1	O76061	O76061 [149-154]		0	718.348	100		High	High	1.4	12.41	Used	Used	A.AQENTR.V	[149-154]
	FALSE	High	[E].CFENNSCEIR.[G]	2xCarbamidomethyl [C1; C7]	1	1	1	O76061	O76061 [70-79]		0	1328.54	100		High	High	2.75	17.06	Used	Used	E.CFENNSCEIR.G	[70-79]
	FALSE	High	[I].CMTFLHNAGK.[F]	1xCarbamidomethyl [C1]; 1xOxidation [M2]	1	1	1	O76061	O76061 [85-94]		0	1194.54	100		High	High	2.82	14.5	Used	Used	I.CMTFLHNAGK.F	[85-94]
	FALSE	High	[H].DLCAAAQENTR.[V]	1xCarbamidomethyl [C3]	1	1	1	O76061	O76061 [144-154]		0	1248.56	100		High	High	3.08	16.2	Used	Used	H.DLCAAAQENTR.V	[144-154]
	FALSE	High	[K].DLLLHEPY.[V]		1	1	2	O76061	O76061 [164-171]		0	999.515	100		High	High	1.94	30.58	Used	Used	K.DLLLHEPY.V	[164-171]
	FALSE	High	[K].EAITHSVQVQ.[C]		1	1	2	O76061	O76061 [187-196]		0	1111.57	100		High	High	2.85	16.87	Used (Top N)	Used	K.EAITHSVQVQ.C	[187-196]
	FALSE	High	[K].EAITHSVQVQCE.[Q]	1xCarbamidomethyl [C11]	1	1	1	O76061	O76061 [187-198]		0	1400.65	100		High	High	2.48	18.18	Used	Used	K.EAITHSVQVQCE.Q	[187-198]
	FALSE	High	[K].EAITHSVQVQCEQN.[W]	1xCarbamidomethyl [C11]	1	1	1	O76061	O76061 [187-200]		0	1642.75	100		High	High	2.79	17.32	Used	Used	K.EAITHSVQVQCEQN.W	[187-200]
	FALSE	High	[R].ECYLKHDLCAAAQENTR.[V]	2xCarbamidomethyl [C2; C9]	1	1	3	O76061	O76061 [138-154]		1	2078.94	100		High	High	6.34	20.17	Used (Top N)	Used	R.ECYLKHDLCAAAQENTR.V	[138-154]
	FALSE	High	[R].EMVSQL.[Q]	1xOxidation [M2]	1	1	1	O76061	O76061 [130-135]		0	722.339	100		High	High	1.86	19.3	Used	Used	R.EMVSQL.Q	[130-135]
	FALSE	High	[R].EMVSQLQ.[R]	1xOxidation [M2]	1	1	3	O76061	O76061 [130-136]		0	850.397	100		High	High	2.2	16.61	Used	Used	R.EMVSQLQ.R	[130-136]
	FALSE	High	[R].EMVSQLQR.[E]		1	1	1	O76061	O76061 [130-137]		0	990.504	100		High	High	2.51	17.19	Used	Used	R.EMVSQLQR.E	[130-137]
	FALSE	High	[R].EMVSQLQR.[E]	1xOxidation [M2]	1	1	8	O76061	O76061 [130-137]		0	1006.5	100		High	High	2.5	13.58	Used (Top N)	Used	R.EMVSQLQR.E	[130-137]
	FALSE	High	[R].EMVSQLQRE.[C]	1xOxidation [M2]	1	1	1	O76061	O76061 [130-138]		1	1135.54	100		High	High	2.05	14.7	Used	Used	R.EMVSQLQRE.C	[130-138]
	FALSE	High	[R].FGCISR.[K]	1xCarbamidomethyl [C3]	1	1	1	O76061	O76061 [118-123]		0	739.356	100		High	High	1.58	15.73	Used	Used	R.FGCISR.K	[118-123]
	FALSE	High	[H].GEAGHHLPEPSSR.[E]		1	1	2	O76061	O76061 [240-252]		0	1373.66	100		High	High	3.76	11	Used	Used	H.GEAGHHLPEPSSR.E	[240-252]
	FALSE	High	[H].GICMTFLHNAGK.[F]	1xCarbamidomethyl [C3]; 1xOxidation [M4]	1	1	3	O76061	O76061 [83-94]		0	1364.64	100		High	High	2.87	21.74	Used	Used	H.GICMTFLHNAGK.F	[83-94]
	FALSE	High	[R].GLHGICM.[T]	1xCarbamidomethyl [C6]; 1xOxidation [M7]	1	1	1	O76061	O76061 [80-86]		0	803.354	100		High	High	2	15.83	Used	Used	R.GLHGICM.T	[80-86]
	FALSE	High	[R].GLHGICMT.[F]	1xCarbamidomethyl [C6]; 1xOxidation [M7]	1	1	1	O76061	O76061 [80-87]		0	904.402	100		High	High	2.41	15.88	Used	Used	R.GLHGICMT.F	[80-87]
	FALSE	High	[R].GLHGICMTF.[L]	1xCarbamidomethyl [C6]; 1xOxidation [M7]	1	1	1	O76061	O76061 [80-88]		0	1051.47	100		High	High	3.01	25.09	Used	Used	R.GLHGICMTF.L	[80-88]
	FALSE	High	[R].GLHGICMTFL.[H]	1xCarbamidomethyl [C6]; 1xOxidation [M7]	1	1	1	O76061	O76061 [80-89]		0	1164.55	100		High	High	2.62	30.97	Used	Used	R.GLHGICMTFL.H	[80-89]
	FALSE	High	[R].GLHGICMTFLH.[N]	1xCarbamidomethyl [C6]; 1xOxidation [M7]	1	1	1	O76061	O76061 [80-90]		0	1301.61	100		High	High	3.56	25.42	Used	Used	R.GLHGICMTFLH.N	[80-90]
	FALSE	High	[R].GLHGICMTFLHN.[A]	1xCarbamidomethyl [C6]; 1xOxidation [M7]	1	1	2	O76061	O76061 [80-91]		0	1415.66	100		High	High	3.39	25.19	Used	Used	R.GLHGICMTFLHN.A	[80-91]
	FALSE	High	[R].GLHGICMTFLHNAGK.[F]	1xCarbamidomethyl [C6]	1	1	3	O76061	O76061 [80-94]		0	1655.81	100		High	High	4.7	26.57	Used	Used	R.GLHGICMTFLHNAGK.F	[80-94]
	FALSE	High	[R].GLHGICMTFLHNAGK.[F]	1xCarbamidomethyl [C6]; 1xOxidation [M7]	1	1	4	O76061	O76061 [80-94]		0	1671.81	100		High	High	6.62	22.44	Used (Top N)	Used	R.GLHGICMTFLHNAGK.F	[80-94]
	FALSE	High	[R].GLHGICMTFLHNAGKFDAQGK.[S]	1xCarbamidomethyl [C6]; 1xOxidation [M7]	1	1	2	O76061	O76061 [80-100]		1	2318.12	100		High	High	7.97	25.5	Used	Used	R.GLHGICMTFLHNAGKFDAQGK.S	[80-100]
	FALSE	High	[R].GRVGGLGAQGPS.[G]		1	1	1	O76061	O76061 [274-285]		1	1055.56	100		High	High	3.01	14.99	Used	Used	R.GRVGGLGAQGPS.G	[274-285]
	FALSE	High	[R].GRVGGLGAQGPSGSS.[E]		1	1	1	O76061	O76061 [274-288]		1	1286.64	100		High	High	2.71	14.87	Used	Used	R.GRVGGLGAQGPSGSS.E	[274-288]
	FALSE	High	[R].GRVGGLGAQGPSGSSE.[W]		1	1	1	O76061	O76061 [274-289]		1	1415.69	100		High	High	2.43	15.56	Used	Used	R.GRVGGLGAQGPSGSSE.W	[274-289]
	FALSE	High	[R].GTDATNPPEGPQDR.[S]		1	1	1	O76061	O76061 [24-37]		0	1454.65	100		High	High	2.46	13.37	Used	Used	R.GTDATNPPEGPQDR.S	[24-37]
	FALSE	High	[K].HDLCAAAQENT.[R]	1xCarbamidomethyl [C4]	1	1	1	O76061	O76061 [143-153]		0	1229.52	100		High	High	3.52	14.58	Used	Used	K.HDLCAAAQENT.R	[143-153]
	FALSE	High	[K].HDLCAAAQENTR.[V]	1xCarbamidomethyl [C4]	1	1	5	O76061	O76061 [143-154]		0	1385.62	100		High	High	5.41	12.41	Used (Top N)	Used	K.HDLCAAAQENTR.V	[143-154]
	FALSE	High	[H].HGEAGHHLPEPSSR.[E]		1	1	3	O76061	O76061 [239-252]		0	1510.71	100		High	High	2.86	9.87	Used	Used	H.HGEAGHHLPEPSSR.E	[239-252]
	FALSE	High	[A].HHGEAGHHLPEPSSR.[E]		1	1	2	O76061	O76061 [238-252]		0	1647.77	100		High	High	4.91	8.86	Used	Used	A.HHGEAGHHLPEPSSR.E	[238-252]
	FALSE	High	[Y].LKHDLCAAAQENTR.[V]	1xCarbamidomethyl [C6]	1	1	1	O76061	O76061 [141-154]		1	1626.8	100		High	High	3.78	12.93	Used	Used	Y.LKHDLCAAAQENTR.V	[141-154]
	FALSE	High	[N].LLLTCGEEVK.[E]	1xCarbamidomethyl [C5]	1	1	1	O76061	O76061 [177-186]		0	1161.62	100		High	High	2.79	23.67	Used	Used	N.LLLTCGEEVK.E	[177-186]
	FALSE	High	[L].LLTCGEEVK.[E]	1xCarbamidomethyl [C4]	1	1	1	O76061	O76061 [178-186]		0	1048.53	100		High	High	2.04	17.27	Used	Used	L.LLTCGEEVK.E	[178-186]
	FALSE	High	[R].LSLQNTAEIQ.[H]		1	1	1	O76061	O76061 [45-54]		0	1116.59	100		High	High	2.91	26.49	Used	Used	R.LSLQNTAEIQ.H	[45-54]
	FALSE	High	[R].LSLQNTAEIQH.[C]		1	1	1	O76061	O76061 [45-55]		0	1253.65	100		High	High	3.17	22.15	Used	Used	R.LSLQNTAEIQH.C	[45-55]
	FALSE	High	[R].LSLQNTAEIQHC.[L]	1xCarbamidomethyl [C12]	1	1	1	O76061	O76061 [45-56]		0	1413.68	100		High	High	3.62	22.88	Used	Used	R.LSLQNTAEIQHC.L	[45-56]
	FALSE	High	[R].LSLQNTAEIQHCL.[V]	1xCarbamidomethyl [C12]	1	1	1	O76061	O76061 [45-57]		0	1526.76	100		High	High	3.5	29.16	Used	Used	R.LSLQNTAEIQHCL.V	[45-57]
	FALSE	High	[C].MTFLHNAGK.[F]	1xOxidation [M1]	1	1	1	O76061	O76061 [86-94]		0	1034.51	100		High	High	3.12	13.14	Used	Used	C.MTFLHNAGK.F	[86-94]
	FALSE	High	[S].RAHHGEAGHHLPEPSSR.[E]		1	1	1	O76061	O76061 [236-252]		1	1874.91	100		High	High	2.78	8.31	Used	Used	S.RAHHGEAGHHLPEPSSR.E	[236-252]
	FALSE	High	[K].SFIKDAL.[K]		1	1	2	O76061	O76061 [101-107]		1	793.445	100		High	High	2.05	26.03	Used	Used	K.SFIKDAL.K	[101-107]
	FALSE	High	[K].SFIKDALK.[C]		1	1	6	O76061	O76061 [101-108]		1	921.54	100		High	High	2.97	20.58	Used (Top N)	Used	K.SFIKDALK.C	[101-108]
	FALSE	High	[G].TDATNPPEGPQDR.[S]		1	1	15	O76061	O76061 [25-37]		0	1397.63	100		High	High	2.99	13.13	Used (Top N)	Used	G.TDATNPPEGPQDR.S	[25-37]
	FALSE	High	[I].VEMIHFK.[D]	1xOxidation [M3]	1	1	2	O76061	O76061 [157-163]		0	919.471	100		High	High	2.53	23.97	Used	Used	I.VEMIHFK.D	[157-163]
	FALSE	High	[R].VGGLGAQGP.[S]		1	1	1	O76061	O76061 [276-284]		0	755.405	100		High	High	3.18	19.44	Used	Used	R.VGGLGAQGP.S	[276-284]
	FALSE	High	[R].VGGLGAQGPS.[G]		1	1	3	O76061	O76061 [276-285]		0	842.437	100		High	High	3.93	17.7	Used (Top N)	Used	R.VGGLGAQGPS.G	[276-285]
	FALSE	High	[R].VGGLGAQGPSG.[S]		1	1	1	O76061	O76061 [276-286]		0	899.458	100		High	High	3.22	17.75	Used	Used	R.VGGLGAQGPSG.S	[276-286]
	FALSE	High	[R].VGGLGAQGPSGSS.[E]		1	1	2	O76061	O76061 [276-288]		0	1073.52	100		High	High	4.28	17.3	Used	Used	R.VGGLGAQGPSGSS.E	[276-288]
	FALSE	High	[R].VGGLGAQGPSGSSE.[W]		1	1	1	O76061	O76061 [276-289]		0	1202.56	100		High	High	4.46	18.07	Used	Used	R.VGGLGAQGPSGSSE.W	[276-289]
	FALSE	High	[R].VIVEMI.[H]	1xOxidation [M5]	1	1	3	O76061	O76061 [155-160]		0	719.401	100		High	High	2.03	27.18	Used	Used	R.VIVEMI.H	[155-160]
	FALSE	High	[R].VIVEMIH.[F]	1xOxidation [M5]	1	1	2	O76061	O76061 [155-161]		0	856.46	100		High	High	2.39	19.14	Used	Used	R.VIVEMIH.F	[155-161]
	FALSE	High	[R].VIVEMIHFK.[D]	1xOxidation [M5]	1	1	4	O76061	O76061 [155-163]		0	1131.62	100		High	High	2.75	24.05	Used (Top N)	Used	R.VIVEMIHFK.D	[155-163]
	FALSE	High	[M].VSQLQR.[E]		1	1	1	O76061	O76061 [132-137]		0	730.421	100		High	High	1.59	13.57	Used	Used	M.VSQLQR.E	[132-137]
	Note: PAPP-A numbering is accordiong to mature PAPP-A with an additional N-terminal alanine residue, thus E82 has number 16 in this list
