# Supplementary material for: Structure of the proteolytic enzyme PAPP-A with the endogenous inhibitor stanniocalcin-2 reveals its inhibitory mechanism
Source: Nat Commun. 2022 Oct 18;13:6084. doi: 10.1038/s41467-022-33698-8 (PMC9579167; doi:10.1038/s41467-022-33698-8)
Supplement: Supplementary file 7 — Source Data [file 41467_2022_33698_MOESM7_ESM.xlsx]

## Sheet: Figure 4c
	PAPP-A
Peptid concentration (uM)	Exp 1	Exp 2	Exp 3
40	0.62935	0.74555	0.63955
20	0.51355	0.61315	0.4428
10	0.3958	0.41495	0.38885
5	0.2367	0.27145	0.2221
2.5	0.1506	0.164	0.10249
1.25	0.08926	0.09162	0.06104
	PAPP-A-STC2
Peptid concentration (uM)	Exp 1	Exp 2	Exp 3	Exp 4
40	0.3073	0.32295	0.3974	0.4471
20	0.2035	0.2393	0.2877	­
10	0.19885	0.2023	0.1803	0.1649
5	0.10271	0.098705	0.09635	0.09704
2.5	0.050195	0.05127	0.05388	0.04191
1.25	0.02502	0.02519	­	0.02718

## Sheet: Figure 8a
0 nM		intact	bg	intact-bg	cleaved	bg	cleaved-bg	total	% cleaved	% cleaved, normalized
	0	1.75586e+07	744400	1.68142e+07	557599	342168	215431	1.70296e+07	1.26504	0
	15	1.53127e+07	837991	14474669	2.88684e+06	424036	2.46281e+06	1.69375e+07	14.5406	13.2755																											uncropped from phosphorimager
	30	1.34927e+07	892110	1.26006e+07	4.48139e+06	622417	3.85898e+06	1.64596e+07	23.4451	22.1801
	60	1.09314e+07	793602	1.01378e+07	7.36938e+06	734246	6.63513e+06	1.67729e+07	39.5586	38.2935
	120	8.17558e+06	901316	7.27427e+06	9.85248e+06	731174	9.1213e+06	1.63956e+07	55.6327	54.3677
	240	5.7968e+06	950528	4.84627e+06	1.1871e+07	804031	1.1067e+07	1.59132e+07	69.5456	68.2806
39 nM
	0	1.59689e+07	925311	1.50436e+07	577233	386645	190589	1.52342e+07	1.25106	0
	15	1.50523e+07	919153	1.41332e+07	1.80597e+06	502201	1.30377e+06	1.54369e+07	8.44578	7.19472
	30	1.45059e+07	858933	13646924	2.83946e+06	461451	2.37801e+06	1.60249e+07	14.8394	13.5884
	60	1.23996e+07	896966	1.15027e+07	4.39569e+06	497077	3.89862e+06	1.54013e+07	25.3136	24.0625
	120	1.02503e+07	921129	9.32922e+06	6.72779e+06	592092	6.1357e+06	1.54649e+07	39.675	38.4239
	240	7.69472e+06	865658	6.82906e+06	9.47873e+06	732280	8.74645e+06	1.55755e+07	56.1551	54.9041
78 nM
	0	1.61189e+07	911485	1.52074e+07	576047	372866	203181	1.54106e+07	1.31844	0
	15	1.55885e+07	896123	1.46924e+07	1.49638e+06	418724	1.07766e+06	1.57701e+07	6.83356	5.51511
	30	1.47056e+07	912486	1.37931e+07	2.28892e+06	475355	1.81357e+06	1.56067e+07	11.6204	10.302
	60	1.2527e+07	915896	1.16111e+07	3.46926e+06	519920	2.94934e+06	1.45604e+07	20.2559	18.9374
	120	1.07304e+07	920212	9.81015e+06	5.19244e+06	582264	4.61018e+06	1.44203e+07	31.97	30.6516
	240	8.54938e+06	943592	7.60579e+06	8.0561e+06	741931	7.31417e+06	1.492e+07	49.0227	47.7043
156 nM
	0	1.62452e+07	883963	1.53612e+07	542632	339705	202927	1.55641e+07	1.30381	0
	15	1.64168e+07	981258	1.54355e+07	1.40644e+06	470447	935994	1.63715e+07	5.71721	4.4134
	30	1.48997e+07	957088	1.39426e+07	2.16502e+06	490220	1.6748e+06	1.56174e+07	10.7239	9.42013
	60	1.30284e+07	895808	1.21326e+07	3.14182e+06	452363	2.68945e+06	1.48221e+07	18.1449	16.8411
	120	1.21438e+07	931682	1.12122e+07	4.36528e+06	745824	3.61946e+06	1.48316e+07	24.4037	23.0999
	240	8.97416e+06	1.03568e+06	7.93848e+06	7.35065e+06	720384	6.63026e+06	1.45687e+07	45.5102	44.2064
313 nM
	0	1.65246e+07	870728	1.56538e+07	598247	471070	127177	1.5781e+07	0.805887	0
	15	1.62902e+07	999939	1.52903e+07	1.04211e+06	381640	660467	1.59508e+07	4.14066	3.33478
	30	1.53909e+07	984196	1.44067e+07	1.50125e+06	393007	1.10824e+06	1.55149e+07	7.14307	6.33718
	60	1.46869e+07	868304	1.38186e+07	2.44645e+06	424613	2.02184e+06	1.58405e+07	12.7638	11.9579
	120	1.38633e+07	948410	1.29149e+07	4.02198e+06	501543	3.52044e+06	1.64354e+07	21.4199	20.614
	240	1.22521e+07	988976	1.12631e+07	6.26606e+06	697643	5.56842e+06	1.68315e+07	33.0833	32.2774
625 nM
	0	1.681e+07	797760	1.60123e+07	549160	361455	187705	1.62e+07	1.15867	0
	15	1.67225e+07	836648	1.58858e+07	974889	389369	585520	1.64713e+07	3.55478	2.39611
	30	1.54107e+07	824244	1.45864e+07	1.31015e+06	434087	876067	1.54625e+07	5.66576	4.50709
	60	1.40493e+07	730943	1.33183e+07	2.00941e+06	437880	1.57153e+06	1.48898e+07	10.5544	9.39569
	120	1.34186e+07	788706	1.26299e+07	3.36283e+06	581874	2.78096e+06	1.54109e+07	18.0454	16.8867
	240	1.18188e+07	737095	1.10817e+07	4.45775e+06	657556	3.80019e+06	1.48819e+07	25.5356	24.3769
1.25 µM
	0	1.33101e+07	811543	1.24986e+07	434518	340950	93567.5	1.25921e+07	0.743064	0
	15	1.63258e+07	913869	1.54119e+07	761283	387107	374177	1.57861e+07	2.37029	1.62723
	30	1.56094e+07	786262	1.48231e+07	1.05345e+06	333277	720169	1.55433e+07	4.6333	3.89024
	60	1.52525e+07	869663	1.43828e+07	1.48248e+06	344197	1.13829e+06	1.55211e+07	7.3338	6.59073
	120	1.47578e+07	847874	1.39099e+07	2.43379e+06	433990	1.9998e+06	1.59097e+07	12.5697	11.8266
	240	1.23652e+07	913449	1.14518e+07	3.58981e+06	538549	3.05127e+06	1.4503e+07	21.0388	20.2957
2.5 µM
	0	1.62539e+07	958894	1.5295e+07	510465	346133	164332	1.54593e+07	1.063	0
	15	1.60589e+07	964653	1.50943e+07	768997	371733	397265	1.54915e+07	2.5644	1.5014
	30	1.48586e+07	906914	1.39517e+07	1.0276e+06	475461	552135	1.45038e+07	3.80682	2.74383
	60	1.56929e+07	930606	1.47623e+07	1.60807e+06	422583	1.18549e+06	1.59478e+07	7.43356	6.37057
	120	1.472e+07	864910	1.38551e+07	1.99761e+06	391599	1.60601e+06	1.54611e+07	10.3875	9.32446
	240	1.37859e+07	822508	1.29634e+07	3.04929e+06	461167	2.58812e+06	1.55515e+07	16.6422	15.5792
5 µM
	0	1.71293e+07	1.06271e+06	1.60666e+07	598160	445259	152901	1.62195e+07	0.942701	0
	15	1.70658e+07	1.11021e+06	1.59556e+07	752237	435025	317212	1.62728e+07	1.94934	1.00664
	30	1.67274e+07	1.023e+06	1.57044e+07	998907	479041	519866	1.62243e+07	3.20425	2.26155
	60	1.7191e+07	970939	1.622e+07	1.26411e+06	386428	877685	1.70977e+07	5.13335	4.19065
	120	1.715e+07	934791	1.62152e+07	2.05199e+06	500283	1.5517e+06	1.77669e+07	8.73369	7.79099
	240	1.61935e+07	979839	1.52137e+07	2.95299e+06	502627	2.45037e+06	1.76641e+07	13.872	12.9293
0 nM		intact	bg	intact-bg	cleaved	bg	cleaved-bg	total	% cleaved	% cleaved, normalized																											uncropped from phosphorimager
	0	8.24618e+06	477543	7.76864e+06	258919	195510	63409	7.83205e+06	0.80961	-0.455428
	5	8.10621e+06	483966	7.62225e+06	657864	242078	415787	8.03803e+06	5.17274	3.9077
	15	7.55152e+06	457738	7093781	1.44043e+06	375112	1.06532e+06	8.1591e+06	13.0568	11.7918
	30	6.69178e+06	474901	6.21688e+06	2234465	413855	1.82061e+06	8.03749e+06	22.6515	21.3864
	60	5.77017e+06	563036	5.20713e+06	3.45297e+06	501135	2.95183e+06	8.15896e+06	36.179	34.9139
1,25 nM
	0	7.85497e+06	603996	7.25098e+06	388338	299682	88656.1	7.33963e+06	1.20791	1.20791
	5	7.64242e+06	576347	7.06608e+06	688838	319924	368914	7.43499e+06	4.96186	4.96186
	15	6.98571e+06	525812	6.4599e+06	1.1265e+06	277218	849285	7.30918e+06	11.6194	11.6194
	30	6.56111e+06	562742	5.99836e+06	1.88035e+06	370470	1.50988e+06	7.50825e+06	20.1097	20.1097
0,625 nM
	0	7.85497e+06	603996	7.25098e+06	388338	299682	88656.1	7.33963e+06	1.20791	0
	5	7939633	579091	7.36054e+06	595023	238770	356253	7.71679e+06	4.61659	4.61659
	15	7.50038e+06	617970	6.88241e+06	1.3074e+06	346941	960458	7.84287e+06	12.2463	12.2463
	30	6.89917e+06	660520	6.23865e+06	2.34276e+06	454398	1.88836e+06	8.12702e+06	23.2356	23.2356
4.9 nM
	0	8.7779e+06	700786	8.07711e+06	379756	295378	84377.2	8.16149e+06	1.03385	-10.5866
	5	8.6254e+06	649902	7.97549e+06	617833	279042	338791	8.31429e+06	4.0748	-7.54564
	15	7.27582e+06	584277	6.69154e+06	1.1169e+06	299823	817082	7.50862e+06	10.8819	-0.738529
	30	7.01342e+06	611124	6.40229e+06	2.03126e+06	366203	1.66505e+06	8.06735e+06	20.6394	9.01898
2.4 nM
	0	8.7779e+06	700786	8.07711e+06	379756	295378	84377.2	8.16149e+06	1.03385	0
	5	8.04123e+06	580503	7.46073e+06	662723	275461	387262	7.84799e+06	4.93453	-6.68591
	15	7.67049e+06	635411	7.03508e+06	1.28551e+06	347760	937754	7.97283e+06	11.7619	0.141427
	30	6.54574e+06	582149	5.96359e+06	2.19162e+06	449115	1.74251e+06	7.7061e+06	22.612	10.9916
19.5 nM
	0	7.27517e+06	413930	6.86124e+06	328974	222979	105995	6.96723e+06	1.52133	1.52133
	5	6.82652e+06	380684	6.44584e+06	494731	220436	274295	6.72013e+06	4.08169	4.08169
	15	6.7418e+06	390236	6.35156e+06	898068	291874	606194	6.95776e+06	8.7125	8.7125
	30	5.96661e+06	384252	5.58236e+06	1.51268e+06	327944	1.18474e+06	6.7671e+06	17.5074	17.5074
9.8 nM
	0	7.27517e+06	413930	6.86124e+06	328974	222979	105995	6.96723e+06	1.52133	0
	5	6.964e+06	374244	6.58976e+06	513658	223973	289684	6.87944e+06	4.21087	4.21087
	15	6.6488e+06	365995	6.28281e+06	1.01904e+06	284973	734062	7.01687e+06	10.4614	10.4614
	30	5662453	401182	5.26127e+06	1.48986e+06	310744	1.17912e+06	6.44039e+06	18.3082	18.3082

## Sheet: Figure 8c
PAPP-A				PAPP-A-STC2
t	PA141	PA1A		t	PA141	PA1A
-50	0.229908	0.144601		-50	0.079147	0.145081
-49	0.316273	0.141061		-49	0.080795	-0.02643
-48	0.311512	-0.06127		-48	0.251389	0.122375
-47	0.111195	-0.00463		-47	0.409653	0.3349
-46	0.189259	0.125802		-46	0.199448	0.15863
-45	0.228748	-0.03277		-45	0.073654	-0.01593
-44	0.161549	0.00434		-44	0.097946	-0.3006
-43	-0.05055	0.012948		-43	-0.16304	-0.28937
-42	0.442799	0.318795		-42	-0.25331	-0.2215
-41	0.292408	0.055551		-41	-0.00166	-0.27875
-40	0.224049	0.17933		-40	0.168686	-0.07526
-39	0.159962	0.103585		-39	-0.04384	-0.16742
-38	0.193958	-0.10424		-38	0.022263	-0.14032
-37	0.120533	-0.17144		-37	0.060043	0.021912
-36	0.251026	0.40278		-36	-0.3177	-0.237
-35	0.336903	0.271127		-35	-0.0887	-0.10053
-34	0.05962	0.291085		-34	0.025253	0.121521
-33	0.255665	0.197335		-33	0.048691	0.133362
-32	0.184193	0.21528		-32	0.117538	0.249451
-31	0.065479	0.12391		-31	0.166672	0.526672
-30	0.038868	0.08204		-30	0.122543	0.3255
-29	0.18224	0.137948		-29	0.102585	0.205994
-28	-0.0857	-0.09295		-28	0.060471	0.19696
-27	-0.14936	-0.08819		-27	0.073776	0.180237
-26	-0.08967	0.025033		-26	0.098679	0.067688
-25	-0.1056	-0.43157		-25	0.068222	-0.11481
-24	-0.07209	-0.14135		-24	-0.15205	-0.05145
-23	-0.05958	-0.00231		-23	-0.14778	-0.34906
-22	0.243946	0.107858		-22	0.069748	0.06842
-21	-0.05214	-0.17028		-21	-0.20473	-0.24542
-20	-0.1775	0.033273		-20	-0.18715	-0.19196
-19	-0.17872	0.00398		-19	-0.01027	-0.11945
-18	0.114674	0.218026		-18	0.058518	-0.16705
-17	0.00798	0.223092		-17	0.013229	-0.38068
-16	-0.06813	0.234811		-16	0.318283	0.015808
-15	-0.13179	0.25245		-15	0.378403	-0.04987
-14	-0.08882	0.12153		-14	0.057724	-0.16986
-13	-0.19856	0.06025		-13	0.273361	-0.1037
-12	-0.28059	0.186044		-12	0.565109	0.09967
-11	-0.12904	0.364938		-11	0.642929	0.252869
-10	-0.10951	0.302011		-10	0.661667	0.391174
-9	-0.07594	0.420358		-9	0.632248	0.213684
-8	-0.29432	0.27546		-8	0.68425	0.145813
-7	-0.41188	0.248483		-7	0.676804	0.048157
-6	-0.33259	0.428597		-6	0.632309	0.030579
-5	-0.22206	0.408273		-5	0.591721	0.192688
-4	-0.04896	0.486398		-4	0.645981	0.382141
-3	-0.09669	0.617196		-3	0.424911	0.063049
-2	-0.2408	0.576241		-2	0.293991	0.241882
-1	-0.20839	0.621102		-1	0.576157	0.223206
0	1.56237	0.836434		0	1.00536	0.286804
1	4.15764	6.61689		1	-1.16029	0.850403
2	15.5838	13.3215		2	2.42216	11.5864
3	23.0658	19.3406		3	3.57445	23.1586
4	29.9006	25.0258		4	4.64409	34.0779
5	36.0389	30.6883		5	5.88902	44.1623
6	41.6502	36.3336		6	7.11003	53.7056
7	46.9831	41.5005		7	8.08305	62.972
8	51.7123	46.6122		8	9.08549	71.4991
9	55.9233	51.3004		9	9.97215	79.7067
10	60.0214	55.9106		10	10.732	87.144
11	63.4701	60.07		11	11.4144	94.4865
12	67.0108	64.6555		12	12.3545	101.718
13	70.4518	68.8876		13	12.7054	108.077
14	73.3104	72.7989		14	13.4764	114.658
15	76.2885	76.7836		15	14.0413	120.738
16	79.1529	80.2766		16	14.6476	126.702
17	81.5209	84.0536		17	15.2699	132.222
18	83.53	87.3926		18	15.5347	137.273
19	86.053	91.0555		19	16.1293	142.231
20	87.9647	94.4454		20	16.6761	146.895
21	90.2877	97.861		21	17.1823	151.751
22	92.0564	101.161		22	17.5425	156.214
23	94.0631	104.036		23	18.1713	160.586
24	95.8256	106.809		24	18.4234	164.496
25	97.7221	109.695		25	18.785	168.287
26	99.1178	112.196		26	18.9812	171.91
27	100.451	114.507		27	19.1291	175.433
28	101.991	116.942		28	19.8428	179.196
29	103.528	119.788		29	20.3215	182.675
30	104.978	122.15		30	20.8136	186.01
31	106.287	124.463		31	21.2605	189.136
32	107.269	126.861		32	21.7941	192.418
33	108.563	128.978		33	22.0983	195.442
34	109.459	130.947		34	22.3913	197.979
35	110.658	133.213		35	22.2002	200.515
36	111.58	135.125		36	22.7734	203.634
37	112.662	137.182		37	23.2874	206.248
38	113.581	138.886		38	23.5555	208.762
39	114.857	141.112		39	23.7749	211.293
40	115.699	143.103		40	24.1772	213.617
41	116.512	144.896		41	24.6936	216.151
42	117.566	146.757		42	24.9964	218.349
43	118.467	148.601		43	24.6479	220.013
44	119.604	150.43		44	25.3061	222.821
45	120.26	151.753		45	25.6573	225.077
46	120.94	153.217		46	25.6596	226.633
47	121.544	154.769		47	25.8968	228.482
48	122.332	156.125		48	26.1667	230.508
49	122.927	157.498		49	26.3371	232.423
50	123.618	158.946		50	26.6046	234.013
51	124.503	160.432		51	27.0987	236.024
52	124.943	161.743		52	27.207	237.832
53	125.411	163.05		53	27.4655	239.452
54	126.145	164.546		54	27.5085	241.011
55	127.047	165.918		55	27.7546	242.906
56	127.653	167.406		56	28.2659	244.686
57	128.281	168.68		57	28.5456	246.253
58	128.564	169.881		58	28.7906	247.501
59	129.151	171.068		59	28.7245	249.036
60	129.875	172.2		60	28.8678	250.366
61	130.311	173.151		61	29.151	251.826
62	130.917	174.241		62	28.9858	252.977
63	131.243	175.486		63	29.2218	254.512
64	131.638	176.366		64	29.2104	255.778
65	131.967	177.178		65	29.6601	257.264
66	132.767	178.531		66	29.8824	258.642
67	133.179	179.52		67	29.9506	260.003
68	133.667	180.595		68	30.2874	261.545
69	134.05	181.403		69	30.5062	262.548
70	134.257	182.158		70	30.9894	263.965
71	134.928	182.919		71	31.0835	265.254
72	135.415	183.897		72	31.0558	266.24
73	135.932	184.672		73	31.1198	267.129
74	136.269	185.597		74	31.5925	268.618
75	136.566	186.599		75	31.619	269.513
76	137.18	187.67		76	31.8084	270.641
77	137.443	188.388		77	31.5269	271.388
78	137.762	189.151		78	31.6929	272.334
79	138.16	189.986		79	32.0113	273.388
80	138.367	190.577		80	32.3186	274.731
81	138.832	191.44		81	32.5972	275.852
82	138.969	192.391		82	32.485	276.761
83	139.442	193.255		83	32.4842	277.592
84	139.737	193.683		84	32.8144	278.503
85	140.103	194.343		85	32.8729	279.36
86	140.308	195.021		86	32.9447	280.472
87	140.879	195.938		87	33.0171	281.084
88	141.16	196.712		88	33.3292	282.235
89	141.433	197.377		89	33.3307	282.993
90	141.747	197.94		90	33.4947	283.81
91	142.012	198.538		91	33.4749	284.425
92	142.366	199.211		92	34.0155	285.638
93	142.578	200.009		93	34.0152	286.695
94	142.643	200.21		94	34.0905	287.68
95	143.171	200.875		95	34.1109	288.342
96	143.192	201.496		96	34.1256	288.8
97	143.716	202.255		97	34.2488	289.632
98	143.776	202.604		98	34.3268	290.354
99	143.94	203.084		99	34.6921	291.439
100	144.352	204.088		100	35.0011	292.209
101	144.589	204.735		101	35.0683	292.92
102	144.822	205.12		102	35.2874	293.697
103	144.942	205.689		103	35.2812	294.457
104	145.293	206.287		104	35.4792	295.219
105	145.476	206.745		105	35.6081	296.113
106	145.778	207.093		106	35.8416	296.993
107	145.704	207.541		107	35.6625	297.324
108	146.128	208.442		108	35.7483	297.95
109	146.319	208.918		109	35.8726	298.58
110	146.36	209.035		110	35.9549	299.331
111	146.521	209.445		111	36.0362	300.041
112	146.813	209.921		112	36.3252	300.859
113	147.047	210.502		113	36.2034	301.567
114	147.531	210.974		114	36.4715	302.147
115	147.485	211.344		115	36.7128	302.743
116	147.671	211.636		116	36.9386	303.278
117	147.765	212.229		117	37.2625	303.886
118	147.662	212.479		118	37.1589	304.488
119	146.124	211.661		119	37.105	305.176
120	149.965	214.92		120	35.4581	304.655
121	148.332	213.369		121	39.9675	307.824
122	148.999	213.627		122	37.9699	306.345
123	148.99	213.298		123	38.0077	306.329
124	149.123	213.079		124	38.2785	306.454
125	149.185	213.359		125	38.4113	306.531
126	149.263	213.377		126	38.7351	306.66
127	149.018	213.415		127	38.5851	306.434
128	148.981	213.32		128	38.6988	306.443
129	149.293	213.37		129	38.3403	306.255
130	149.105	213.284		130	38.3691	306.204
131	148.914	213.42		131	38.4986	306.451
132	148.81	213.319		132	38.266	306.206
133	148.792	213.061		133	38.3987	306.322
134	148.736	213.023		134	38.2402	306.087
135	149	213.395		135	38.3714	306.146
136	149.038	213.566		136	38.2691	306.138
137	148.964	213.507		137	38.5045	306.348
138	148.932	213.288		138	38.6514	306.274
139	148.847	213.107		139	38.4639	305.887
140	148.967	213.288		140	38.3475	305.681
141	148.722	213.25		141	38.2979	305.819
142	148.432	213.191		142	38.4124	305.951
143	148.385	213.074		143	38.3171	305.645
144	148.478	213.191		144	38.3553	305.82
145	148.214	213.123		145	38.1723	305.917
146	148.346	212.954		146	38.2565	306.165
147	148.388	212.972		147	38.4878	306.164
148	148.223	212.82		148	38.2511	305.751
149	148.447	212.879		149	38.169	305.39
150	148.422	212.91		150	38.146	305.351
151	148.632	213.099		151	38.0542	305.421
152	148.283	212.965		152	37.9664	305.556
153	148.508	213.244		153	38.1104	305.286
154	148.398	212.997		154	38.1081	305.261
155	148.411	213.052		155	38.1733	305.42
156	148.648	213.082		156	38.1425	305.302
157	148.614	212.897		157	38.0616	305.095
158	148.573	213.053		158	37.9523	305.068
159	148.633	212.937		159	38.0574	305.211
160	148.634	212.996		160	38.3581	305.236
161	148.675	213.159		161	38.2413	305.49
162	148.441	213.018		162	38.0671	305.479
163	148.338	212.934		163	37.8792	305.333
164	148.524	212.969		164	38.3147	305.601
165	148.41	213.018		165	38.2221	305.489
166	148.267	212.884		166	38.0229	305.073
167	148.446	212.747		167	38.2425	305.279
168	148.592	213.101		168	38.2734	305.053
169	148.842	213.15		169	38.0901	304.923
170	148.57	213.077		170	38.173	305.038
171	148.493	213.003		171	38.0463	305.062
172	148.485	212.897		172	38.1406	305.237
173	148.217	212.949		173	38.055	305.14
174	147.885	212.668		174	38.0741	305.077
175	148.069	212.722		175	37.8506	304.992
176	148.021	212.765		176	38.1268	305.136
177	147.947	212.788		177	37.9171	304.923
178	148.074	212.831		178	38.0222	304.665
179	148.019	212.838		179	37.9928	304.938
180	148.353	213.006		180	37.9823	304.884
181	148.037	212.76		181	37.9183	305.02
182	148.215	212.864		182	38.0174	304.825
183	148.214	212.579		183	38.0655	305.029
184	148.132	212.625		184	37.8753	304.667
185	148.183	212.478		185	38.1065	304.677
186	148.356	212.681		186	38.3921	304.838
187	148.121	212.767		187	38.2885	304.818
188	148.095	212.974		188	38.0514	304.735
189	148.014	212.581		189	38.0674	304.694
190	147.99	212.575		190	37.9238	304.4
191	148.294	212.788		191	38.162	304.639
192	148.081	212.63		192	38.1412	304.729
193	148.096	212.589		193	38.1394	304.676
194	148.293	212.735		194	38.1437	304.735
195	148.083	212.795		195	38.0054	304.618
196	147.894	212.54		196	38.2077	304.547
197	148.142	212.815		197	38.2132	304.636
198	147.965	212.447		198	37.8799	304.602
199	148.099	212.807		199	37.9125	304.695
200	148.174	212.68		200	38.0273	304.676
201	148.278	212.767		201	38.1289	304.465
202	148.564	212.945		202	38.2558	304.602
203	148.413	213.068		203	38.0326	304.464
204	148.571	213.048		204	38.0808	304.555
205	148.686	213.411		205	38.0382	304.527
206	148.659	213.434		206	38.0072	304.563
207	148.64	213.076		207	37.9881	304.2
208	148.357	212.758		208	37.9136	304.205
209	148.237	212.911		209	37.8761	304.182
210	148.401	212.951		210	37.7757	304.247
211	148.261	212.792		211	37.582	304.273
212	148.202	213.025		212	37.787	304.132
213	148.197	212.879		213	37.5597	303.905
214	148.257	212.696		214	37.5121	303.506
215	148.383	212.876		215	37.669	303.817
216	148.531	213.017		216	37.719	304.066
217	148.451	213.206		217	38.1084	304.104
218	148.395	213.089		218	37.7898	304.185
219	148.443	212.866		219	37.6347	303.978
220	148.547	212.943		220	37.7104	304.064
221	148.412	212.974		221	37.9159	304.023
222	148.147	212.605		222	37.9526	303.936
223	148.165	212.728		223	38.0182	303.803
224	148.451	212.799		224	37.855	303.621
225	148.481	212.754		225	37.7527	303.384
226	148.59	213.01		226	37.6905	303.448
227	148.556	212.925		227	37.6039	303.524
228	148.423	212.735		228	37.8655	303.538
229	148.408	212.748		229	38.196	303.623
230	148.447	212.656		230	38.1633	303.559
231	148.494	212.965		231	37.9835	303.493
232	148.485	212.826		232	37.7652	303.561
233	148.469	212.856		233	37.7584	303.414
234	148.469	212.624		234	37.6206	303.556
235	148.609	212.673		235	37.7246	303.438
236	148.709	212.831		236	37.7972	303.529
237	148.456	212.778		237	37.6487	303.452
238	148.41	212.903		238	37.819	303.394
239	148.476	212.91		239	37.6706	303.661
240	148.3	212.799		240	37.8124	303.743
241	148.343	212.975		241	37.6459	303.577
242	148.558	212.712		242	37.78	303.737
243	148.215	212.771		243	37.9092	303.575
244	148.194	212.731		244	37.9671	303.815
245	147.94	212.565		245	37.8132	303.709
246	148.042	212.678		246	38.0347	303.7
247	148.169	212.849		247	38.1471	303.883
248	148.058	212.484		248	38.1996	303.738
249	148.04	212.538		249	38.1413	303.618
250	147.796	212.663		250	37.985	303.431
251	148.009	212.68		251	37.7859	303.596
252	148.173	212.968		252	37.8152	303.49
253	148.078	212.936		253	37.7894	303.476
254	147.705	212.626		254	38.0104	303.442
255	147.804	212.534		255	38.0972	303.749
256	148.055	212.57		256	37.8198	303.492
257	147.885	212.411		257	38.2253	303.341
258	147.907	212.319		258	37.9859	303.269
259	148.221	212.422		259	37.9042	303.182
260	148.297	212.474		260	37.8182	303.237
261	148.156	212.536		261	37.774	303.107
262	148.282	212.51		262	37.6718	303.08
263	147.86	212.443		263	37.8018	303.12
264	147.744	212.592		264	37.8866	303.253
265	147.807	212.638		265	37.8363	303.542
266	147.776	212.345		266	37.8406	303.418
267	147.769	212.338		267	37.9194	303.319
268	147.944	212.563		268	37.6882	303.252
269	147.848	212.424		269	37.7776	303.497
270	148.107	212.514		270	37.7807	303.707
271	148.077	212.538		271	38.0515	303.545
272	148.042	212.703		272	37.9346	303.329
273	148.07	212.64		273	37.9319	303.079
274	148.007	212.589		274	37.8461	302.852
275	147.912	212.655		275	37.8886	302.911
276	148.11	212.539		276	38.0014	303.093
277	147.763	212.203		277	37.8069	302.849
278	147.829	212.257		278	37.8932	302.747
279	147.872	212.33		279	38.2217	302.811
280	147.996	212.198		280	38.0898	302.797
281	148.017	212.206		281	37.9741	302.776
282	147.922	212.322		282	38.1304	302.81
283	148.184	212.459		283	38.2889	303.102
284	147.975	212.431		284	38.2066	303.026
285	147.71	211.977		285	38.2671	303.047
286	147.612	211.958		286	38.2027	302.826
287	147.586	212.151		287	38.1026	302.605
288	147.865	212.052		288	38.0508	302.489
289	147.69	211.998		289	38.0718	302.678
290	147.52	212.099		290	38.1116	302.608
291	147.415	211.946		291	38.0566	302.475
292	147.837	212.35		292	38.0307	302.556
293	147.656	212.229		293	38.2726	302.467
294	147.977	212.467		294	38.0729	302.389
295	147.724	212.127		295	37.98	302.35
296	147.882	212.331		296	38.0319	302.325
297	147.731	212.282		297	38.0538	302.486
298	147.465	212.179		298	38.2264	302.553
299	147.578	212.271		299	38.105	302.577
300	147.581	212.122		300	38.1487	302.438
301	147.508	212.016		301	37.8468	302.465
302	147.521	212.083		302	38.0308	302.434
303	147.577	212.165		303	38.3683	302.625
304	147.378	211.875		304	38.2983	302.766
305	147.436	211.949		305	37.9015	302.568
306	147.438	212.173		306	38.1554	302.533
307	147.517	212.057		307	38.1081	302.656
308	147.46	211.796		308	38.0503	302.696
309	147.506	212.038		309	38.1628	302.686
310	147.581	212.489		310	37.8784	302.479
311	147.513	212.357		311	38.2495	302.81
312	147.624	212.349		312	38.0627	302.531
313	147.371	212.134		313	38.0452	302.234
314	147.365	212.184		314	37.832	302.08
315	147.628	212.248		315	37.9878	302.206
316	147.671	212.07		316	38.141	302.263
317	147.495	212.023		317	38.1178	302.299
318	147.519	212.129		318	38.264	302.573
319	147.403	212.008		319	38.0467	302.251
320	147.409	211.803		320	38.1387	302.197
321	147.345	212.029		321	37.9866	302.109
322	147.317	212.182		322	37.9671	302.237
323	147.443	211.865		323	38.2182	302.427
324	147.303	212.167		324	37.7792	301.904
325	147.366	212.015		325	38.0207	302.239
326	147.339	213.41		326	38.4151	302.583
327	147.583	210.974		327	39.5857	303.409
328	147.459	211.988		328	36.5519	300.883
329	147.504	211.727		329	38.0777	301.834
330	147.402	211.792		330	37.8276	301.833
331	147.176	211.998		331	37.9781	302.067
332	147.163	212.185		332	38.0464	301.974
333	147.683	212.258		333	38.2162	302.173
334	147.485	212.17		334	38.3042	302.384
335	147.233	212.321		335	38.624	302.178
336	147.528	212.038		336	37.8186	301.957
337	147.123	212.178		337	37.8327	301.738
338	147.125	212.025		338	38.4242	302.007
339	147.222	212.159		339	38.2444	301.813
340	147.446	212.434		340	38.5066	302.135
341	147.495	212.305		341	38.596	302.233
342	147.312	212.135		342	38.2687	301.966
343	147.211	212.269		343	38.2511	301.966
344	147.381	212.09		344	38.3515	301.657
345	147.459	211.928		345	38.51	301.75
346	147.517	212.043		346	38.4925	301.72
347	147.43	211.769		347	38.3707	301.831
348	147.364	211.783		348	38.4069	301.646
349	147.546	211.972		349	38.4023	301.89
350	147.59	212.22		350	38.3132	301.766
351	147.389	211.923		351	38.5425	301.742
352	147.622	212.145		352	38.6963	301.868
353	147.469	211.923		353	38.6815	301.836
354	147.419	211.947		354	38.7316	302.058
355	147.38	211.966		355	38.4296	301.929
356	147.55	211.915		356	38.2655	301.78
357	147.741	212.649		357	37.7393	301.555
358	147.367	211.903		358	39.0553	302.48
359	147.351	212.16		359	37.8791	301.802
360	147.306	211.993		360	38.175	301.731
361	147.344	212.165		361	37.9546	301.622
362	147.638	212.122		362	37.7941	301.765
363	147.824	212.329		363	37.905	301.727
364	147.688	212.186		364	38.2026	301.576
365	147.737	212.214		365	37.9761	301.601
366	147.514	212.02		366	38.1026	301.547
367	147.403	212.191		367	38.2629	301.531
368	147.204	211.189		368	37.8194	301.399
369	147.644	211.975		369	37.0943	300.515
370	147.316	211.655		370	37.9394	301.308
371	147.054	211.883		371	38.094	301.42
372	146.921	211.534		372	38.196	301.771
373	147.274	211.713		373	38.1299	301.597
374	147.085	211.201		374	37.8921	301.231
375	147.769	212.792		375	37.6152	300.811
376	147.477	212.06		376	39.4784	302.347
377	147.653	211.979		377	38.6061	301.488
378	147.51	212.061		378	38.4792	301.549
379	147.381	211.863		379	38.6003	301.609
380	147.172	211.726		380	38.7292	301.729
381	147.326	211.897		381	38.401	301.565
382	147.268	211.89		382	38.5289	301.888
383	147.186	211.774		383	38.4963	301.591
384	147.215	211.599		384	38.4541	301.602
385	147.355	212.133		385	38.675	301.719
386	147.319	212.276		386	38.3987	301.67
387	147.243	211.928		387	38.3827	301.497
388	147.343	212.053		388	38.4385	301.437
389	147.227	211.887		389	38.6069	301.643
390	147.101	211.684		390	38.2417	301.499
391	147.145	211.617		391	38.4308	301.561
392	147.113	211.729		392	38.4039	301.477
393	147.362	211.954		393	38.4893	301.399
394	147.43	211.868		394	38.8085	301.357
395	147.447	212.14		395	38.6979	301.436
396	147.296	212.086		396	38.6441	301.296
397	147.144	212.051		397	38.5776	301.294
398	147.336	211.879		398	38.3378	301.141
399	147.235	211.741		399	38.2823	301.128
400	147.391	211.756		400	38.7241	301.446
401	147.532	212.027		401	38.3675	301.206
402	147.373	211.983		402	38.46	301.481
403	147.352	211.993		403	38.4541	301.576
404	147.078	211.88		404	38.4552	301.529
405	147.163	211.833		405	38.2547	301.181
406	146.937	211.86		406	38.474	301.395
407	147.062	211.828		407	38.4022	301.303
408	147.205	212.029		408	38.1319	300.819
409	147.266	212.117		409	38.5307	301.301
410	147.161	211.841		410	38.4998	301.344
411	147.421	212.056		411	38.4565	301.344
412	147.346	211.819		412	38.4292	301.353
413	147.018	211.678		413	38.723	301.54
414	147.395	211.847		414	38.801	301.645
415	147.337	211.77		415	38.5972	301.28
416	147.233	211.586		416	38.5488	301.406
417	147.403	211.981		417	38.6578	301.488
418	147.501	211.92		418	38.5295	301.332
419	147.242	211.675		419	38.5905	301.522
420	147.21	211.982		420	38.7558	301.724
421	146.964	211.668		421	38.5061	301.392
422	146.865	211.724		422	38.373	301.241
423	146.798	211.75		423	38.8124	301.486
424	147.04	211.794		424	38.6842	301.532
425	147.02	211.68		425	38.5092	301.353
426	147.161	211.691		426	38.5702	301.201
427	147.118	211.913		427	38.3002	300.923
				428	38.2424	301.006
				429	38.4706	301.189
				430	38.3213	301.039
				431	38.8676	301.636
				432	38.7444	301.689
				433	36.7203	300.296
				434	37.8628	300.769
				435	38.094	301.098
				436	38.1413	301.088
				437	37.8515	300.669
				438	38.1366	300.869
				439	37.9838	300.612
				440	39.1796	301.422
				441	38.1237	300.43
				442	38.8396	301.165
				443	38.3425	300.794
				444	38.2338	300.626
				445	38.1827	300.643
				446	38.4441	300.702
				447	38.398	300.726
				448	38.3129	300.74
				449	38.3179	300.867
				450	38.3811	301.013

## Sheet: Figure 8d
		PA1A
	Incubation time (h)	Exp 1		Exp 2		Exp 3		Exp 4
	0	3.70455	3.94392	3.72568	4.53981	3.83847	3.33904	3.86094	4.71335
	1	6.29203	7.80805	6.00248	6.85801	7.17751	6.44977	5.26492	5.83319
	2	14.7156	11.7406	9.93515	10.6803	9.5605	10.9304	9.24286	10.0953
	3	15.4565	17.1321	14.4474	18.4352	15.7534	16.2671	16.2126	15.1095
	4	28.4509	31.6767	28.4256	32.4548	25.742	22.089	21.8619	22.9651
	6	45.2411	45.8452	45.0945	48.8478	38.2277	38.7557	38.7598	40.2474
	8	59.4096	62.0084	60.6044	62.8536	54.3094	54.3094	63.6804	62.009
	24	102.679	97.3213	98.3303	101.67	103.268	96.7323	97.2589	102.741
		PA141
	Incubation time (h)	Exp 1		Exp 2		Exp 3		Exp 4
	0	3.14602	4.9014	4.20864	3.42211	3.66724	4.38071	3.99465	3.56009
	1	3.52217	3.26	6.12667	4.00166	4.1524	5.0371	5.91676	4.78021
	2	3.85273	4.38846	4.25003	4.26383	5.06564	6.15011	4.67993	5.34849
	3	3.84133	3.75014	4.20864	4.49841	5.87899	5.26541	5.01421	5.29835
	4	4.55944	4.69623	5.50573	5.11936	6.79224	5.45091	5.01421	6.25105
	6	4.87861	5.22056	5.46433	5.8645	6.59247	6.17865	5.54906	6.61875
	8	5.15217	5.33455	6.03008	6.11287	6.30708	6.23573	7.18703	6.68561
	24	5.99567	6.52001	6.15427	7.52035	6.84931	7.84817	6.88618	6.91961

## Sheet: Figure 8e
t	STC2(C120A)	STC2(C120A) + PA141
-50	0.222427	-0.0791798
-49	0.499771	-0.505693
-48	0.159134	-0.40877
-47	0.188431	-0.159136
-46	0.341934	-0.0200977
-45	-0.0795746	-0.0166798
-44	-0.330307	-0.0833302
-43	-0.295151	-0.193926
-42	-0.27684	-0.0758839
-41	-0.317856	-0.093462
-40	-0.24791	-0.222734
-39	-0.147141	-0.221758
-38	-0.129135	-0.203691
-37	0.354019	-0.170122
-36	-0.174484	-0.425127
-35	-0.00768	-0.297441
-34	0.240372	-0.168901
-33	0.285294	-0.283037
-32	0.170059	-0.275591
-31	0.235672	0.0907421
-30	0.0720367	-0.0392628
-29	-0.153366	-0.173296
-28	0.0755157	-0.0982227
-27	-0.0932465	0.254072
-26	-0.360397	0.20915
-25	-0.358078	0.031538
-24	-0.350693	0.0299511
-23	-0.357285	-0.12166
-22	-0.349106	0.176313
-21	-0.479965	0.368208
-20	-0.433823	0.372969
-19	-0.242416	0.287397
-18	-0.277206	0.127485
-17	-0.0850067	0.333418
-16	-0.262741	0.199751
-15	-0.104538	0.090498
-14	-0.102158	0.225752
-13	-0.213181	-0.0985889
-12	-0.186996	-0.257158
-11	-0.208115	-0.15523
-10	0.0552521	-0.179766
-9	-0.0584564	-0.245928
-8	0.0388336	0.0839062
-7	0.0161285	0.332319
-6	0.0536652	0.126753
-5	-0.0443573	0.297407
-4	0.233353	0.340498
-3	0.0692291	0.543135
-2	0.457962	0.00407
-1	-0.304916	0.268965
0	0.451675	-1.32393
1	5.64662	-0.237383
2	13.6431	0.583418
3	20.5982	0.345137
4	24.0286	0.102217
5	26.7771	0.102827
6	29.0068	0.158003
7	30.9068	0.146772
8	32.3685	0.164717
9	34.0333	0.0100536
10	35.2931	0.33415
11	36.4787	0.229414
12	37.4822	0.254438
13	38.7497	-0.0880909
14	39.6775	-0.236895
15	40.3533	-0.086504
16	41.1727	-0.195513
17	41.7587	-0.364214
18	42.6509	-0.31856
19	43.2509	-0.552935
20	43.9767	-0.507647
21	43.9841	-0.396196
22	44.6021	-0.379839
23	45.1419	-0.195513
24	45.5153	-0.147173
25	46.1298	-0.24898
26	46.6013	-0.376299
27	46.9716	-0.425127
28	47.3271	-0.347734
29	47.6025	-0.386553
30	48.1837	-0.427568
31	48.6802	-0.668169
32	49.0513	-0.53853
33	49.2407	-0.504961
34	49.7107	-0.601641
35	49.9775	-0.789995
36	50.3361	-0.863726
37	50.5145	-0.826616
38	50.7243	-0.648516
39	51.4271	-0.727983
40	51.7216	-0.752886
41	52.1032	-0.558794
42	52.4208	-0.346636
43	52.6552	-0.662188
44	52.8728	-0.806841
45	53.2189	-0.602861
46	53.4036	-0.480669
47	53.8384	-0.71541
48	53.7513	-1.13191
49	53.7923	-0.729815
50	54.3368	-0.849321
51	54.647	-0.850908
52	54.6662	-0.675493
53	54.7537	-0.930254
54	54.9337	-1.17598
55	55.1084	-0.933062
56	55.2912	-1.04744
57	55.7279	-0.954912
58	56.0626	-0.80208
59	56.27	-0.673296
60	56.4228	-1.03108
61	56.5283	-1.0002
62	56.7435	-0.738482
63	56.7962	-0.866899
64	57.0571	-0.984941
65	56.9017	-1.09444
66	57.2681	-1.09798
67	57.3119	-1.23812
68	57.4032	-1.22432
69	57.5126	-0.806841
70	57.6939	-1.42281
71	58.0466	-1.2795
72	58.0642	-1.22591
73	58.131	-0.949907
74	58.5247	-0.934649
75	58.5345	-0.969683
76	58.5751	-0.753618
77	58.5341	-1.12959
78	58.8251	-1.34114
79	59.0201	-1.20186
80	58.8911	-1.19783
81	58.5709	-0.865435
82	58.8403	-0.904497
83	58.7439	-1.08882
84	58.8486	-1.09395
85	59.1677	-0.763872
86	59.6505	-0.763872
87	59.6243	-0.910601
88	59.4868	-0.90291
89	59.5548	-1.05599
90	59.458	-1.09468
91	59.8748	-1.1584
92	60.0888	-1.24397
93	60.1497	-0.998613
94	60.2052	-0.619341
95	60.1064	-0.799395
96	60.0322	-0.935625
97	60.2107	-0.788164
98	60.2044	-0.889971
99	60.1806	-0.79207
100	60.4001	-1.04854
101	60.7669	-1.24983
102	60.6033	-1.0146
103	60.872	-1.32564
104	60.8447	-0.922808
105	60.8572	-1.23262
106	60.8822	-1.14168
107	60.8021	-1.13338
108	60.872	-1.10286
109	61.0119	-1.18465
110	61.1302	-1.18221
111	61.2111	-0.9471
112	61.2216	-0.917681
113	61.2888	-1.08138
114	60.9892	-0.96541
115	61.2685	-0.949907
116	61.3201	-1.0146
117	61.4408	-1.30635
118	61.0087	-1.01387
119	61.6646	-1.274
120	60.2376	-0.131426
121	57.0005	-2.01619
122	50.356	-1.81685
123	46.9857	-1.39583
124	44.9564	-1.62154
125	43.3396	-1.43538
126	41.6298	-1.65413
127	40.4052	-1.96822
128	39.1138	-1.5771
129	37.5943	-1.50557
130	36.651	-1.42244
131	35.5865	-1.18025
132	34.529	-1.6545
133	33.5545	-1.86189
134	32.7466	-1.65999
135	31.9517	-1.69734
136	31.3724	-1.68685
137	30.679	-1.98567
138	30.1439	-1.97713
139	29.556	-1.88265
140	28.9603	-1.64827
141	28.5337	-1.78694
142	28.0454	-1.5782
143	27.5872	-1.82979
144	26.8439	-2.03658
145	26.3743	-2.07869
146	25.8947	-2.00643
147	25.6322	-1.95674
148	25.6126	-2.14791
149	25.1603	-2.20882
150	24.7396	-1.92085
151	24.2099	-1.96041
152	23.9954	-1.8553
153	23.5809	-1.89778
154	23.0911	-1.8365
155	22.6849	-1.9388
156	22.481	-2.08797
157	22.1814	-2.06221
158	21.8942	-2.3138
159	21.5919	-2.13301
160	21.3548	-2.12557
161	21.1111	-1.79939
162	21.0978	-1.95564
163	21.0697	-2.02706
164	20.2501	-2.02095
165	20.3497	-2.07796
166	20.0181	-2.13057
167	20.0927	-2.00801
168	20.0903	-1.86568
169	20.0829	-1.79
170	19.4993	-2.03951
171	19.447	-2.28023
172	19.1654	-2.2646
173	19.5431	-1.87142
174	19.0986	-1.91695
175	18.9521	-1.87117
176	18.8587	-1.915
177	18.647	-2.05293
178	18.3736	-1.75606
179	18.1865	-2.0804
180	18.1255	-2.11934
181	18.0728	-2.26387
182	17.3678	-2.28292
183	17.5498	-2.4233
184	17.3154	-2.45491
185	17.1521	-2.31026
186	17.5349	-2.43917
187	17.317	-2.32479
188	17.3458	-2.15779
189	17.3052	-2.31392
190	17.254	-2.3514
191	16.9666	-2.4377
192	16.6674	-2.36934
193	16.6618	-2.17171
194	16.2322	-2.1877
195	16.1349	-2.28377
196	16.0341	-2.05574
197	16.017	-2.22273
198	15.9466	-2.2795
199	15.7591	-2.41805
200	15.6908	-2.34664
201	15.5239	-2.30257
202	15.2322	-2.12825
203	15.3189	-2.17281
204	15.1525	-2.15718
205	15.138	-2.31624
206	14.851	-2.10567
207	14.9943	-2.3669
208	15.0982	-2.27596
209	15.026	-2.2314
210	14.8471	-2.02486
211	14.6674	-2.23409
212	14.6685	-2.21456
213	14.7415	-1.9615
214	14.8462	-1.69173
215	14.5795	-1.91573
216	14.7568	-1.87667
217	14.581	-1.98763
218	14.5501	-2.08028
219	14.4853	-2.01192
220	14.3806	-2.13069
221	14.1294	-2.024
222	14.2486	-2.03963
223	14.1009	-1.85396
224	14.2868	-2.11116
225	14.0454	-1.73799
226	14.1329	-1.73531
227	14.1326	-2.10567
228	13.9283	-2.30135
229	14.006	-2.29439
230	13.8197	-2.19673
231	13.4721	-2.24593
232	13.4791	-2.21773
233	13.8025	-2.07125
234	13.6818	-2.0096
235	13.604	-2.23458
236	13.7127	-2.09749
237	13.5099	-2.17098
238	13.3572	-2.17745
239	13.272	-2.10091
240	13.5384	-2.23885
241	13.1915	-2.03145
242	13.4454	-1.97786
243	13.3876	-2.46736
244	13.2208	-2.48958
245	13.063	-2.42793
246	12.9622	-2.25533
247	12.9939	-2.29073
248	12.8771	-2.46224
249	13.1228	-2.46846
250	12.9279	-2.73348
251	12.8572	-2.64241
252	12.8146	-2.55403
253	12.7708	-2.58418
254	12.7177	-2.43721
255	12.5263	-2.44466
256	12.7302	-2.40486
257	12.6927	-2.15328
258	12.4642	-2.24898
259	12.3915	-2.02669
260	12.4489	-2.13094
261	12.4224	-2.16194
262	12.7501	-2.26192
263	12.3466	-1.93221
264	12.3649	-2.23921
265	12.1626	-2.06685
266	12.0701	-2.0981
267	12.1607	-1.66109
268	12.072	-1.74166
269	11.8896	-1.94893
270	11.7689	-2.2126
271	11.5693	-1.74861
272	12.0396	-2.14754
273	11.845	-2.29622
274	11.8509	-2.17
275	12.2119	-2.33382
276	12.0751	-2.47176
277	11.4482	-2.27168
278	11.4279	-2.81465
279	11.3654	-2.33968
280	12.2306	-2.13423
281	12.3142	-2.62276
282	11.2407	-2.46578
283	11.4064	-2.46822
284	11.4994	-2.40608
285	11.3974	-2.36617
286	11.3763	-2.29756
287	11.1435	-2.54671
288	11.5376	-2.40132
289	11.0947	-2.48689
290	10.8341	-2.36543
291	11.2228	-2.56539
292	11.2642	-2.72908
293	10.9321	-2.40999
294	11.0872	-2.43135
295	11.2263	-2.3658
296	10.963	-2.44356
297	11.099	-2.67122
298	10.6353	-2.59163
299	10.9095	-2.6169
300	10.9572	-2.54158
301	10.7287	-2.51973
302	10.963	-2.48177
303	10.838	-2.25215
304	10.472	-2.21736
305	10.5412	-2.01851
306	10.4728	-2.09114
307	10.5497	-2.05721
308	10.5299	-2.24166
309	10.3201	-2.31478
310	10.5431	-2.12679
311	10.4388	-2.66353
312	10.6978	-2.4908
313	10.874	-2.30599
314	10.3517	-2.149
315	10.2642	-2.2076
316	10.1951	-2.22676
317	10.5521	-2.2795
318	10.4755	-2.20101
319	10.5759	-2.12215
320	10.3829	-2.41377
321	10.7361	-2.43526
322	11.1701	-2.08296
323	10.8278	-2.31844
324	10.3689	-2.33077
325	10.7107	-2.4283
326	10.5521	-2.50325
327	10.5704	-2.37728
328	10.4381	-1.99776
329	10.0838	-2.4139
330	10.6209	-2.94783
331	10.9224	-2.70601
332	10.5095	-2.8647
333	10.4892	-2.80538
334	10.3822	-2.94515
335	10.2439	-2.80123
336	9.81654	-2.67256
337	9.86812	-2.52315
338	9.57362	-2.63118
339	9.92708	-2.53023
340	9.7314	-2.3835
341	9.80757	-2.29622
342	10.1654	-2.33809
343	10.029	-2.31429
344	10.0971	-2.10164
345	10.0838	-2.38387
346	10.0501	-2.29549
347	9.86147	-2.54183
348	9.56929	-2.5627
349	9.60603	-2.47359
350	9.79274	-2.42281
351	9.84425	-2.10103
352	9.7892	-2.16927
353	9.92281	-2.24776
354	10.013	-2.46028
355	10.2166	-2.36299
356	10.0278	-2.16939
357	9.89235
358	10.0962
359	10.3013
360	10.0791
361	10.1044
362	10.2552
363	10.1185
364	9.79427
365	10.1256
366	9.72395
367	9.76924
368	10.0158
369	10.2822

## Sheet: Figure 8f
t	STC2(C120A)	STC2(C120A) + EDTA
-50	0.0717909	0.25946
-49	-0.169969	0.0977173
-48	-0.189562	0.0820923
-47	-0.183702	0.0344849
-46	-0.0754259	0.334473
-45	-0.180162	0.0696411
-44	-0.125475	-0.0119629
-43	-0.100878	0.369995
-42	-0.250475	0.33136
-41	-0.10985	0.180176
-40	-0.0625475	0.353638
-39	0.105726	0.126282
-38	0.0921156	0.0415039
-37	0.142897	0.304382
-36	0.1089	0.114563
-35	0.227614	-0.190918
-34	0.275282	-0.351074
-33	0.490126	0.419678
-32	0.472182	0.685242
-31	0.392103	0.345398
-30	0.279188	0.214172
-29	0.254225	0.285645
-28	0.570997	0.0563965
-27	0.372145	-0.106567
-26	0.058119	-0.140503
-25	0.341322	0.0477295
-24	0.165907	0.0356445
-23	0.0776503	-0.00342
-22	0.0530531	0.331726
-21	0.0440199	0.231323
-20	0.145277	-0.111206
-19	0.0870497	-0.0722046
-18	0.11714	-0.193665
-17	-0.089525	-0.0447998
-16	-0.0344713	0.150085
-15	-0.173509	0.0294189
-14	-0.0289781	0.0110474
-13	0.0217421	-0.38269
-12	-0.0211656	-0.456177
-11	-0.136034	-0.39563
-10	-0.0645616	-0.380371
-9	0.128004	-0.5448
-8	0.0616591	-0.625671
-7	0.212843	-0.464355
-6	0.117872	-0.388611
-5	0.360487	-0.315918
-4	0.340162	0.0673218
-3	0.342482	-0.0748901
-2	0.748732	0.178589
-1	0.245619	-0.402649
0	0.395216	-1.57452
1	11.8968	-4,17804*
2	28.6198	6.26453
3	40.466	10.4216
4	48.4058	10.7778
5	54.7628	11.5974
6	59.7363	11.915
7	63.6921	12.3353
8	67.2523	12.8513
9	70.1652	13.4958
10	72.9741	13.7446
11	75.1292	14.2966
12	77.0811	14.4193
13	79.08	14.8403
14	80.7268	14.9509
15	82.3371	15.2119
16	84.0651	15.572
17	85.1433	15.64
18	86.4659	15.9884
19	87.4569	16.2009
20	88.4417	16.3626
21	89.6234	16.2204
22	90.3503	16.2899
23	91.3718	16.7657
24	92.0538	16.7993
25	92.6394	16.7892
26	93.2355	17.0501
27	93.8483	17.3978
28	94.687	17.3369
29	95.2011	17.288
30	95.7319	17.2876
31	96.2191	17.3794
32	96.7113	17.62
33	97.1409	17.7372
34	97.4632	17.7552
35	98.1667	17.9079
36	98.6992	18.0583
37	99.1859	18.2114
38	99.5874	17.97
39	99.773	17.9333
40	100.171	18.1833
41	100.328	18.2231
42	100.605	18.3665
43	101.016	18.2509
44	101.143	18.431
45	101.664	18.5536
46	101.929	18.6532
47	102.053	18.8353
48	102.367	18.6626
49	102.515	18.9915
50	102.536	18.9743
51	103.091	19.1126
52	103.434	19.3333
53	103.63	19.2872
54	103.842	19.1829
55	104.074	19.3099
56	104.138	19.529
57	104.387	19.7814
58	104.205	19.8056
59	104.562	19.7681
60	104.748	19.7052
61	104.983	19.6321
62	105.352	19.5224
63	105.685	19.7169
64	105.673	20.1693
65	105.968	19.9462
66	105.722	20.0747
67	105.862	20.0595
68	106.062	20.161
69	106.275	20.0446
70	106.575	19.9212
71	106.378	20.0247
72	106.389	20.3231
73	106.437	20.2509
74	106.729	20.6661
75	106.982	20.64
76	106.88	20.2435
77	106.941	20.522
78	107.096	20.6079
79	107.183	20.62
80	107.073	20.6036
81	107.094	20.793
82	107.47	20.7798
83	107.125	20.9697
84	107.352	20.7119
85	107.412	20.9384
86	107.8	21.1227
87	108.024	20.9736
88	107.86	21.204
89	107.771	21.1618
90	107.591	21.1677
91	107.822	20.8337
92	108.12	21.1181
93	108.046	21.2896
94	108.094	21.4059
95	108.096	21.422
96	108.018	21.5438
97	108.058	21.4075
98	108.154	21.4802
99	108.608	21.6388
100	108.592	21.4567
101	108.427	21.5919
102	108.63	21.8196
103	108.537	21.9247
104	108.491	21.8947
105	108.854	21.6509
106	108.389	21.8408
107	108.577	21.9458
108	108.957	22.2743
109	109.2	21.9708
110	109.13	22.0556
111	109.1	22.0974
112	109.355	22.29
113	109.209	22.1345
114	109.268	22.2962
115	109.563	22.2235
116	109.413	22.1376
117	109.358	22.2244
118	109.474	21.9099
119	109.684	22.3552
120	108.219	23.3536
121	103.051	23.759
122	96.3316	15.2244
123	91.5468	13.4681
124	88.171	13.2849
125	85.5507	12.7861
126	82.6218	12.0708
127	80.1589	11.6224
128	78.0511	11.0997
129	75.9234	10.8407
130	73.8179	10.5071
131	72.0742	10.3751
132	70.6667	10.2067
133	69.2565	9.95013
134	67.8261	9.61182
135	66.2468	9.27979
136	64.8847	8.9118
137	63.8405	8.69385
138	62.8737	8.7677
139	61.6995	8.35754
140	60.2503	8.07434
141	59.6882	8.29816
142	58.7136	8.13916
143	57.8214	7.85358
144	56.9894	7.69269
145	56.3515	7.53528
146	55.3429	7.45282
147	54.4499	7.01062
148	54.0988	6.97156
149	52.905	7.25867
150	52.221	7.09113
151	51.9461	7.20361
152	51.4539	6.7384
153	50.3577	6.922
154	49.8515	6.80597
155	49.0128	7.12817
156	48.6706	7.24896
157	47.921	6.79187
158	47.5038	6.50714
159	47.0874	6.51611
160	46.6199	6.48761
161	46.069	6.30634
162	45.4222	6.13837
163	45.1851	6.19775
164	44.6921	6.44617
165	44.3015	6.38916
166	43.7773	6.43994
167	43.5124	6.39423
168	43.4647	6.33411
169	43.1073	6.24384
170	42.7031	5.93213
171	42.5147	5.98175
172	42.0405	6.138
173	41.3718	6.17627
174	41.3995	6.24463
175	40.7366	5.99036
176	40.2683	5.8114
177	39.9237	6.0517
178	39.6456	5.9552
179	39.6058	5.71606
180	39.2288	5.54108
181	38.6808	5.41809
182	38.8441	5.52899
183	38.3339	5.62042
184	38.1347	5.56067
185	38.1406	5.5907
186	37.9546	5.86652
187	37.7487	5.9071
188	37.171	5.58643
189	36.8441	5.68134
190	36.4015	5.59033
191	36.1933	5.53406
192	36.1081	5.22668
193	35.6983	5.38757
194	35.4503	5.39734
195	35.2984	5.31219
196	35.2113	5.31024
197	34.9323	5.25519
198	34.6042	5.57593
199	34.3089	5.22742
200	34.48	5.04968
201	33.9702	5.26263
202	33.9394	5.15594
203	33.969	4.88995
204	33.7874	5.0036
205	33.2793	4.672
206	33.0194	4.56372
207	32.8858	4.72235
208	32.8714	4.99109
209	32.6906	5.15601
210	32.5585	4.90436
211	32.3674	5.0755
212	32.1101	5.04578
213	31.9499	4.80597
214	31.9542	4.76532
215	31.8729	5.15363
216	31.7617	4.92236
217	31.4686	5.08881
218	31.2547	4.57709
219	30.8569	4.68018
220	30.9058	4.61652
221	30.9597	4.84772
222	30.6948	4.6767
223	30.4456	4.55402
224	30.2507	4.263
225	30.1004	4.49347
226	30.0952	4.71106
227	29.703	4.67389
228	29.6261	4.56219
229	29.7027	4.57043
230	29.3991	4.40948
231	29.323	4.18451
232	29.4108	4.31726
233	29.5085	4.63373
234	29.1355	4.42743
235	29.039	4.56342
236	29.212	4.50635
237	28.6714	4.5614
238	28.7167	4.20477
239	28.6898	4.32782
240	28.694	4.49268
241	28.5538	4.30365
242	28.387	4.23096
243	27.855	4.39032
244	27.8148	4.30011
245	27.7871	4.64624
246	28.0292	4.47784
247	27.9281	4.4884
248	27.8823	4.66608
249	27.6968	4.68915
250	27.5863	4.45398
251	27.3152	4.67944
252	27.5292	4.48724
253	27.2886	4.56494
254	27.1491	4.46576
255	26.914	3.98639
256	26.832	4.05206
257	26.8144	4.00403
258	26.7116	3.95013
259	26.7554	4.05518
260	26.2124	3.5802
261	26.3862	4.42236
262	26.528	4.59113
263	26.3019	4.40558
264	25.9694	4.34937
265	25.9722	4.16687
266	26.194	4.56067
267	25.898	4.50562
268	26.0324	4.44305
269	25.966	4.53839
270	25.7487	4.50873
271	25.371	4.15558
272	25.4569	4.3009
273	25.5972	4.31653
274	24.9929	4.06726
275	25.4917	4.52588
276	25.4843	4.12476
277	24.6374	3.35126
278	24.6921	3.62671
279	24.5968	3.61536
280	25.4859	4.56299
281	25.6722	4.53406
282	24.9663	4.47546
283	24.4976	4.13843
284	24.6448	3.9505
285	24.4589	3.638
286	24.6515	4.08838
287	24.7398	4.34344
288	24.987	4.19739
289	24.7593	4.4657
290	23.8546	3.21143
291	23.6773	3.18213
292	23.9952	3.29584
293	24.0281	4.08411
294	24.0347	3.42786
295	23.9351	4.00867
296	23.6824	3.96729
297	23.8031	3.74188
298	23.5706	3.93365
299	23.8511	3.75122
300	24.1999	3.89069
301	24.0624	4.0376
302	23.9187	4.04462
303	23.6475	3.9411
304	23.8703	3.90009
305	23.4624	4.19849
306	23.537	4.22119
307	23.4503	3.84778
308	23.3694	4.05322
309	23.6468	4.11456
310	23.3565	3.60083
311	22.5147	2.85089
312	23.2218
313	24.0413
314	23.3394
315	23.2526
316	23.0999
317	23.1386
318	23.1687
319	22.8425
320	23.0589
321	22.8241
322	23.6608
323	22.7089
324	22.0535
325	22.523
326	22.4652
327	22.7027
328	22.3905
329	21.7238
330	22.3195
331	22.8101
332	22.3077
333	21.9359
334	21.8397
335	21.8843
336	22.0518
337	22.0812
338	21.9792
339	21.7476
340	21.8937
341	21.8968
342	21.6831
343	21.7257
344	21.7632
345	21.5874
346	21.5968
347	21.4288
348	21.6007
349	21.3644
350	21.2562
351	21.3886
352	21.3331
353	21.3519
354	21.2066
355	21.2046
356	21.3839
357	21.3355
358	21.1375
359	21.4655
360	21.3413
361	21.1347
362	21.2495
363	20.9605
364	20.2972

## Sheet: Figure 8g
t	IGFBP-4	IGFBP-4 + EDTA
-50	0.431152	0.00799
-49	0.702148	0.174003
-48	0.460449	0.00164
-47	0.464844	-0.17365
-46	0.316895	-0.13654
-45	0.457031	0.017264
-44	0.388672	0.127616
-43	0.171875	-0.03693
-42	-0.0376	-0.12043
-41	-0.06543	0.301932
-40	0.263672	-0.27375
-39	0.161621	-0.11799
-38	-0.0376	-0.11848
-37	0.00488	-0.0799
-36	0.188965	0.240897
-35	0.038086	0.16326
-34	-0.07129	0.173026
-33	0.151367	-0.10432
-32	0.067383	-0.20881
-31	-0.05664	0.00848
-30	-0.0791	0.160331
-29	-0.24219	-0.02424
-28	-0.05176	-0.16438
-27	0.056641	0.072928
-26	0.302734	0.020194
-25	-0.12988	-0.07746
-24	0.174805	0.045096
-23	-0.01465	0.125175
-22	-0.17041	-0.14143
-21	-0.16406	-0.32112
-20	-0.14648	-0.36799
-19	-0.03711	-0.01545
-18	0.121582	-0.05793
-17	0.233398	-0.11799
-16	0.213379	-0.03303
-15	0.051758	-0.2386
-14	0.143066	-0.44953
-13	0.150879	-0.13117
-12	0.444824	-0.25031
-11	-0.07471	-0.32063
-10	0.091309	-0.20197
-9	0.116211	0.012382
-8	0.098633	-0.09406
-7	0.203613	-0.19953
-6	0.016602	-0.2635
-5	0.089356	-0.33332
-4	-0.26709	-0.3592
-3	-0.25928	-0.13215
-2	-0.08496	-0.19758
-1	-0.30518	-0.3426
0	-0.20654	-0.08869
1	10.2803	8.27898
2	27,4956*	17,613*
3	21.3516	13.9909
4	26.6128	15.8923
5	31.6108	17.1828
6	35.5771	18.0949
7	38.793	19.2472
8	41.4175	20.0978
9	43.6899	21.0231
10	46.1206	21.7946
11	48.2402	22.382
12	50.1636	22.9626
13	51.8745	23.6491
14	53.6206	24.0471
15	54.937	24.9636
16	56.4731	25.5085
17	57.8486	25.634
18	59.1675	25.9606
19	60.2754	26.363
20	61.3521	26.9294
21	62.4199	27.1974
22	63.6104	27.6413
23	64.7329	27.6452
24	65.5776	28.0783
25	66.3242	28.402
26	67.062	28.7214
27	68.374	28.8063
28	69.2241	28.8815
29	70.0439	29.1838
30	71.0078	29.258
31	71.8887	29.5402
32	72.7734	29.5124
33	73.6113	29.5324
34	73.9321	29.4899
35	74.6709	29.6867
36	75.3804	29.8439
37	75.769	29.8112
38	76.4556	29.9489
39	77.2969	30.1384
40	78.0103	29.9899
41	78.2954	30.1193
42	78.8267	30.1369
43	79.2583	30.4694
44	80.0928	30.3639
45	80.5581	30.2297
46	81.3584	30.3962
47	81.8413	30.6242
48	82.4365	30.798
49	82.6582	30.6364
50	83.5063	30.6364
51	83.9468	30.6081
52	84.3306	30.9411
53	84.4951	31.1388
54	85.0327	31.2194
55	85.5195	31.2971
56	86.0801	31.2678
57	86.4248	31.3913
58	86.8076	31.1862
59	87.4268	31.2282
60	87.8291	31.5065
61	88.397	31.4626
62	88.7676	31.5549
63	89.2666	31.4406
64	89.6768	31.6076
65	90.2578	31.548
66	90.5361	31.6154
67	91.0732	31.7526
68	91.3042	31.8014
69	91.8359	31.5983
70	92.3359	31.6384
71	92.5737	31.8224
72	93.0708	31.7101
73	93.2925	31.777
74	93.6802	31.7746
75	94.2876	31.9889
76	94.2539	31.8063
77	95.0093	31.9406
78	95.3516	31.7209
79	95.7646	32.1203
80	96.209	32.1144
81	96.3354	31.9006
82	96.8589	31.7868
83	97.4561	31.8224
84	97.7031	31.7922
85	97.9517	31.9582
86	98.5601	32.0842
87	99.1689	32.2214
88	99.3477	32.28
89	99.582	32.2472
90	99.8101	32.5104
91	100.081	32.5612
92	100.353	32.4347
93	100.59	32.5119
94	100.943	32.5143
95	101.384	32.3459
96	101.782	32.1393
97	101.925	32.4777
98	102.52	32.2155
99	103	32.2863
100	103.378	32.3288
101	103.452	32.3386
102	104.159	32.465
103	104.27	32.7472
104	104.896	32.4465
105	105.148	32.6847
106	105.058	32.5217
107	105.549	32.8693
108	105.791	32.9484
109	106.034	33.0007
110	106.612	32.8097
111	106.753	32.6911
112	106.739	32.6657
113	107.25	32.799
114	107.348	33.0178
115	107.832	33.0837
116	107.956	32.695
117	108.241	32.8395
118	108.214	32.5925
119	108.809	32.884
120	109.071	32.6149
121	109.44	32.7521
122	109.822	32.9885
123	109.904	32.8322
124	110.07	32.8361
125	110.22	32.9045
126	110.637	33.1056
127	111.137	33.1515
128	111.384	33.2575
129	111.664	33.1984
130	111.843	33.2741
131	111.965	33.55
132	112.428	33.6154
133	112.317	33.5441
134	112.888	33.695
135	113.172	33.8381
136	113.229	33.6613
137	113.36	33.529
138	113.563	33.632
139	113.813	33.4362
140	114.093	33.6535
141	114.75	33.7228
142	114.765	33.6462
143	115.157	33.6457
144	115.356	34.008
145	115.535	34.1003
146	115.592	33.8952
147	115.78	33.7585
148	115.953	33.8908
149	116.084	33.8898
150	116.556	33.3596
151	116.913	33.5046
152	116.705	33.6345
153	117.365	33.53
154	117.371	33.5095
155	118.121	33.8781
156	118.476	33.5529
157	118.326	33.5724
158	118.694	33.9054
159	119.098	33.9128
160	119.136	33.8395
161	119.335	33.9142
162	119.586	33.944
163	119.735	34.2375
164	119.858	33.9509
165	120.214	34.2394
166	120.42	34.1467
167	120.525	33.9689
168	120.77	34.0055
169	121.113	33.902
170	121.119	33.946
171	121.3	34.0436
172	121.514	33.9992
173	121.818	33.7565
174	121.677	33.9836
175	122.134	34.0143
176	122.609	34.0763
177	122.766	33.9963
178	123.04	33.8303
179	122.97	33.9064
180	122.966	33.9596
181	123.574	34.0768
182	123.625	34.0485
183	123.931	34.1027
184	124.054	34.1218
185	124.018	33.8078
186	124.41	33.987
187	124.766	33.9206
188	124.919	34.0666
189	125.112	33.8683
190	125.345	33.9406
191	125.303	34.0334
192	125.833	33.8722
193	125.924	33.7565
194	125.895	33.8376
195	126.302	34.0549
196	126.323	33.9206
197	126.343	33.9347
198	126.762	33.8615
199	126.81	33.8835
200	126.957	33.8019
201	127.169	33.9968
202	127.444	33.9533
203	127.986	34.2136
204	128.003	34.1174
205	128.117	34.0051
206	128.589	34.0495
207	128.831	34.0837
208	129.128	34.0949
209	129.242	34.1647
210	129.037	34.0724
211	129.171	34.0637
212	129.519	34.2355
213	129.897	34.2692
214	129.936	33.9206
215	130.079	34.0231
216	130.397	33.9753
217	130.499	34.2502
218	130.597	34.0529
219	130.78	33.9802
220	130.875	34.03
221	130.891	33.9982
222	131.265	34.0671
223	131.548	34.2785
224	131.724	34.1574
225	131.644	34.1252
226	132.031	34.1506
227	131.982	33.9787
228	132.441	34.0549
229	132.685	33.8649
230	132.875	33.7848
231	133.154	33.9059
232	133.265	33.6428
233	133.645	33.5554
234	133.635	33.7956
235	133.708	33.5148
236	133.68	33.7145
237	133.696	33.8205
238	134.085	33.9118
239	134.27	33.7985
240	134.623	33.8083
241	134.806	33.9177
242	134.96	34.2663
243	135.228	34.0812
244	135.482	34.1642
245	135.649	33.779
246	135.604	33.7858
247	135.543	33.818
248	136.086	34.09
249	136.056	34.2228
250	136.269	33.967
251	136.231	34.2682
252	136.402	34.1955
253	136.442	34.1208
254	136.649	34.1984
255	137.119	34.339
256	137.046	34.1696
257	137.168	33.7765
258	137.355	33.7487
259	137.357	33.9562
260	137.498	34.0939
261	137.732	33.9958
262	137.796	34.0803
263	137.655	34.1266
264	137.861	33.9714
265	138.176	33.8459
266	138.497	34.1364
267	138.377	34.34
268	138.399	34.0178
269	138.584	33.9269
270	138.584	34.0353
271	138.683	34.0871
272	138.884	34.009
273	138.992	34.1877
274	139.176	34.1779
275	139.392	34.3298
276	139.702	33.9054
277	139.919	33.8327
278	139.957	34.2804
279	139.896	34.446
280	140.148	34.405
281	140.371	34.2814
282	140.611	34.0012
283	140.814	34.0554
284	141.108	33.9684
285	141.26	33.7433
286	141.527	33.86
287	141.536	33.842
288	141.538	33.9753
289	141.576	33.8024
290	141.792	33.9079
291	141.876	33.8644
292	141.989	34.0373
293	141.824	34.1017
294	142.124	34.1965
295	142.285	34.0143
296	142.471	33.6144
297	142.692	33.8581
298	142.741	33.9323
299	142.75	34.1315
300	141.562	32.8596
301	117,107*	19,8703*
302	128.591	26.2321
303	125.113	26.3205
304	121.105	25.7614
305	117.813	25.3552
306	115.261	24.8727
307	113.066	24.2912
308	111.447	23.8537
309	109.708	23.34
310	108.102	22.9762
311	107.085	22.6838
312	105.697	21.9665
313	104.577	21.5934
314	103.182	21.1696
315	102.276	20.8239
316	101.283	20.5807
317	100.294	20.4811
318	99.499	20.0114
319	98.5879	19.4308
320	97.6533	19.1882
321	97.1416	18.9689
322	96.23	18.735
323	95.5269	18.3156
324	94.814	18.1125
325	94.3174	18.1388
326	93.5811	17.6052
327	92.834	17.1906
328	92.3872	17.1457
329	91.9019	16.6481
330	91.1392	16.5671
331	90.6929	15.9103
332	90.1885	15.6994
333	89.6748	15.5402
334	89.1699	15.4787
335	88.3379	15.2028
336	87.6567	14.5412
337	87.2808	14.4372
338	86.7476	13.9904
339	86.3013	13.9084
340	86.0586	13.8757
341	85.6206	13.2717
342	85.3647	13.2238
343	84.644	13.1476
344	84.1475	13.0466
345	83.667	12.8068
346	83.6245	12.735
347	82.9209	12.6179
348	82.5776	12.3849
349	82.3623	12.0778
350	81.8682	11.8654
351	81.269	11.7541
352	81.0361	11.5392
353	80.4766	11.4758
354	80.0674	11.1154
355	79.7075	10.8791
356	79.4199	10.7111
357	79.2944	10.4484
358	78.9585	10.5387
359	78.5313	10.5251
360	78.3545	10.4391
361	77.8765	10.0392
362	77.7065	10.3937
363	77.2456	10.2609
364	76.8281	10.0788
365	76.4399	9.83904
366	76.522	9.83025
367	76.2622	9.76482
368	75.3584	9.40301
369	75.2227	9.42107
370	74.7983	9.41521
371	74.6895	8.8864
372	74.521	8.90545
373	74.1416	8.82342
374	74.1729	8.80389
375	73.9971	8.60808
376	73.519	8.28973
377	73.3892	8.31023
378	72.9209	8.27264
379	72.7134	8.174
380	72.3296	7.96258
381	71.9209	7.72185
382	71.7642	7.83221
383	71.5957	7.78875
384	71.1738	7.34978
385	70.71	7.38592
386	70.4634	7.27752
387	70.395	7.16912
388	70.2061	7.25213
389	70.1558	6.88592
390	70.0039	7.03289
391	69.5981	6.84148
392	69.4443	6.50262
393	69.2432	6.52947
394	69.0762	6.58269
395	68.855	6.5451
396	68.5884	6.80584
397	68.1548	6.49432
398	68.1465	6.43816
399	67.9717	6.31756
400	68.0591	6.0617
401	67.5869	5.89617
402	67.3936	5.61101
403	67.1641	5.63445
404	67.1553	5.4826
405	67.0391	5.55682
406	66.7158	5.41765
407	66.4526	5.37664
408	66.605	5.23748
409	66.4985	5.09002
410	66.0303	5.03387
411	65.7432	5.04705
412	65.7476	5.13885
413	65.6694	5.04168
414	65.4912	5.10125
415	65.0884	4.80242
416	65.022	4.8825
417	64.7437	4.80877
418	64.8716	4.71014
419	64.5938	4.51287
420	64.1636	4.48797
421	64.0361	4.36297
422	63.814	4.26971
423	63.8696	4.46062
424	63.8506	4.39519
425	63.7798	4.11785
426	63.606	3.85027
427	63.4111	3.80779
428	63.1206	3.88396
429	62.8628	4.01775
430	62.8354	3.73894
431	62.7261	3.90887
432	62.5562	4.09197
433	62.3018	4.06658
434	62.0239	4.03924
435	62.0239	3.89715
436	61.9868	3.6574
437	62.0229	3.59685
438	62.002	3.51189
439	61.7813	3.44988
440	61.7813	3.27264
441	61.4644	3.45916
442	61.2192	3.39861
443	60.9727	3.31902
444	60.7998	3.54314
445	60.6001	3.50213
446	60.1069	3.10271
447	60.1646	3.07879
448	59.9019	3.14178
449	60.1826	2.92449
450	60.3511	2.7951
451	60.1289	2.68621
452	59.897	2.76238
453	59.6436	2.79168
454	59.3252	2.57439
455	59.2495	2.27215
456	59.1313	2.23455
457	59.0801	2.36053
458	58.9819	2.36541
459	58.9023	2.53533
460	58.9238	2.3659
461	58.5562	2.26824
462	58.2285	2.27508
463	58.2368	2.34148
464	58.3276	2.39324
465	58.1074	2.10223
466	57.7173	1.93914
467	57.625	1.96307
468	57.3125	1.84246
469	57.2402	1.56414
470	57.292	1.59832
471	57.4888	1.77947
472	57.5498	1.88738
473	57.4995	1.46551
474	57.248	1.34978
475	57.0063	1.54217
476	56.8848	1.37078
477	56.585	1.53045
478	56.6094	1.42156
479	56.7974	1.38689
480	56.7769	1.424
481	56.606	1.49139
482	56.313	1.56219
483	56.229	1.54803
484	56.0698	1.68474
485	55.8535	1.65789
486	55.8384	1.65105
487	55.7119	1.46355
488	55.5083	1.34148
489	55.3848	1.6491
490	55.5063	1.41326
491	55.4478	1.10857
492	55.1924	1.32537
493	55.1768	1.19549
494	55.0903	1.30828
495	55.0566	1.14959
496	54.7983	1.00652
497	54.854	0.8908
498	54.7207	1.12957
499	54.4673	1.01629
500	54.5693	1.0241
501	54.3423	0.751639
502	54.2017	0.374686
503	54.1729	0.746757
504	53.7866	0.718925
505	53.6245	0.726737
506	53.6064	0.597831
507	53.5254	0.833671
508	53.6367	0.766288
509	53.3013	0.846366
510	53.3945	0.901053
511	53.2632	0.929862
512	53.0903	0.737479
513	53.1201	0.406913
514	53.1113	0.659842
515	52.7891	0.998221
516	52.8643	0.601737
517	52.8071	0.435233
518	52.5801	0.3908
519	52.3237	0.664725
520	52.1221	0.949882
521	51.875	0.907889
522	51.9478	0.730643
523	51.9604	0.76287
524	51.8926	0.631034
525	51.7798	0.549979
526	51.7124	0.382499
527	51.8188	0.226737
528	51.5796	0.341483
529	51.4834	0.307303
530	51.2813	0.141288
531	51.1089	0.23162
532	51.0073	0.00945
533	51.1528	0.267753
534	51.1323	-0.0174
535	51.2549	0.017753
536	51.2012	-0.0301
537	50.6851	-0.13752
538	50.8984	0.036796
539	50.7012	0.046561
540	50.5737	0.130546
541	50.5874	0.171073
542	50.5044	0.208671
543	50.4624	0.084647
544	50.5239	0.127128
545	50.1934	-0.05842
546	50.2578	-0.11945
547	50.0532	-0.05451
548	50.2686	-0.2049
549	50.1025	-0.03352
550	49.8701	-0.15852
551	49.8955	-0.28694
552	49.7334	-0.0882
553	49.4409	-0.03498
554	49.6084	-0.04328
555	49.7651	0.16326
556	49.5435	-0.03547
557	49.3374	-0.27717
558	49.0493	-0.35139
559	49.1494	-0.1761
560	49.2378	-0.11018
561	48.8242	-0.15363
562	48.9155	-0.39485
563	48.6768	-0.38508
564	48.73	-0.56428
565	48.6143	-0.74397
566	48.8726	-0.95246
567	48.4829	-0.59553
568	48.5728	-0.67268
569	48.2798	-0.79377
570	48.3535	-0.59992
571	48.4546	-0.35871
572	48.396	-0.40656
573	48.291	-0.68733
574	48.188	-0.60139
575	47.9795	-0.72297
576	48.3125	-0.79231
577	48.3804	-0.98274
578	47.7432	-1.17414
579	47.6377	-0.70637
580	47.6064	-0.60725
581	47.6353	-0.77863
582	47.4653	-0.92756
583	47.688	-0.64826
584	47.6821	-0.66779
585	47.3789	-0.39729
586	47.3252	-0.46858
587	47.3794	-0.6717
588	47.457	-0.50959
589	47.2539	-0.49104
590	47.1743	-0.56916
591	46.9028	-0.47639
592	46.9658	-0.06916
593	46.9092	-0.75715
594	46.9692	-0.74201
595	46.5591	-0.61604
596	46.3584	-0.82795
597	46.2178	-0.87678
598	46.2686	-0.8924
599	45.9243	-0.96516
600	45.9521	-0.91487
601	45.9878	-0.79475
602	45.6855	-0.71076
603	45.7231	-0.86799
604	45.6245	-0.90217
605	45.5234	-0.63996
606	45.7368	-0.92024
607	45.5044	-0.66389
608	45.3486	-0.75129
609	45.4214	-0.91438
610	45.0947	-1.0174
611	45.1963	-0.95832
612	45.1753	-0.84944
613	45.2515	-0.79963
614	45.2847	-0.9466
615	45.3877	-1.02131
616	45.2241	-1.2259
617	44.7378	-1.30988
618	44.8618	-1.35481
619	44.8911	-1.19807
620	45.0806	-1.50178
621	45.1504	-1.46858
622	45.0195	-1.56379
623	44.5884	-1.34699
624	44.7983	-1.2801
625	44.8198	-1.50617
626	44.8354	-1.36701
627	44.5903	-1.38996
628	44.5181	-1.34358
629	44.4487	-1.37483
630	44.5518	-1.6424
631	44.5503	-1.6927
632	44.3599	-1.42951
633	44.0625	-1.55061
634	44.1431	-1.16731
635	43.7988	-1.64338
636	44.2217	-1.75471
637	43.7817	-1.74201
638	43.7827	-1.26252
639	43.7681	-1.80061
640	43.9512	-1.78401
641	43.6411	-1.49104
642	43.7646	-1.20783
643	43.8589	-1.07697
644	43.7603	-1.16975
645	43.5674	-1.12776
646	43.7637	-0.94416
647	43.3223	-0.92072
648	43.2881	-0.9261
649	43.4004	-1.33479
650	43.1294	-1.44318
651	43.2588	-1.1844
652	43.2427	-1.42951
653	43.2559	-1.63361
654	43.1646	-1.4842
655	43.0332	-1.26106
656	43.0063	-1.53401
657	42.7773	-1.2884
658	42.9717	-1.37873
659	42.7339	-1.24787
660	42.6704	-1.39533
661	42.6021	-1.3343
662	42.4771	-1.61018
663	42.4512	-1.42072
664	42.3511	-1.45051
665	42.6836	-1.40754
666	42.4214	-1.59748
667	42.2715	-1.58332
668	42.3208	-1.43635
669	42.1245	-1.65901
670	41.9434	-1.47883
671	41.9263	-1.82453
672	42.1191	-1.47443
673	42.2329	-1.3133
674	42.4229	-1.71565
675	42.0044	-1.41975
676	41.7422	-0.89631
677	42.0278	-1.37385
678	41.9751	-1.52229
679	41.9575	-1.41584
680	41.8701	-1.20442
681	41.7813	-1.49006
682	41.5342	-1.33137
683	41.4419	-1.06526
684	41.7451	-1.29914
685	41.7407	-1.38899
686	41.8335	-1.76936
687	41.5249	-1.60822
688	41.0107	-1.56233
689	41.3242	-1.32453
690	41.6118	-1.49348
691	41.4292	-1.8382
692	41.1641	-1.88264
693	41.1675	-1.73371
694	40.9575	-1.74836
695	40.666	-1.77473
696	40.4512	-1.5257
697	40.647	-2.05598
698	40.5332	-1.93488
699	40.8037	-1.63654
700	40.749	-1.62483
701	40.4766	-1.73322
702	40.5098	-1.53059
703	40.4092	-1.34358
704	40.0186	-1.59016
705	40.2881	-1.80256
706	40.4424	-1.77229
707	40.2114	-1.76838
708	40.3296	-1.69221
709	40.2861	-1.71858
710	40.252	-1.60383
711	39.9551	-1.78645
712	40.0674	-1.68488
713	39.7739	-1.42219
714	39.8228	-1.5843
715	39.8213	-2.03254
716	39.6494	-1.93586
717	39.7505	-1.69172
718	39.8218	-1.63606
		-1.47736
		-1.8719
		-1.87678
		-1.83186
		-2.20686
		-1.96027
		-1.80793
		-1.69709
		-1.64777
		-1.82063
		-2.04279
		-1.84992
		-1.75861
		-2.0218
		-1.77277
		-1.40119
		-1.58625
